# Supplementary material for: Ecological Health and Freshwater Pathogen Using eDNA Metabarcoding: A Preliminary Assessment for Environmental Surveillance Development in Malaysia
Source: Microorganisms. 2025 Sep 4;13(9):2055. doi: 10.3390/microorganisms13092055 (PMC12472127; doi:10.3390/microorganisms13092055)
Supplement: Supplementary file 1 [file microorganisms-13-02055-s001.zip]

Archive with 4 entries (3 files):
- supplementary materials/
- supplementary materials/Table S1 Summary of 16S and 18S rRNA Amplicon Sequencing Statistics.xlsx
- supplementary materials/Table S2 16S and 18S rRNA Amplicon Sequence Length Distribution Summary.xlsx
- supplementary materials/Table S3 16S and 18S rRNA OTU Abundance Table Across Samples.xlsx
