# Supplementary material for: Ecological Health and Freshwater Pathogen Using eDNA Metabarcoding: A Preliminary Assessment for Environmental Surveillance Development in Malaysia
Source: Microorganisms. 2025 Sep 4;13(9):2055. doi: 10.3390/microorganisms13092055 (PMC12472127; doi:10.3390/microorganisms13092055)
Supplement: Supplementary file 1 [file microorganisms-13-02055-s001.zip › supplementary materials/Table S1 Summary of 16S and 18S rRNA Amplicon Sequencing Statistics.xlsx]

## Sheet: 16s
Primer	Samples	Sequences	Bases(bp)	AverageLength(bp)
341F-806R	P1	56577	23797118	420.61
341F-806R	P10	64884	27199599	419.2
341F-806R	P11	64329	27097942	421.24
341F-806R	P12	61234	25706723	419.81
341F-806R	P13	61594	25888352	420.31
341F-806R	P14	60576	25644964	423.35
341F-806R	P15	56370	23857928	423.24
341F-806R	P2	70019	29463990	420.8
341F-806R	P3	57480	24249545	421.88
341F-806R	P4	64563	27049356	418.96
341F-806R	P5	61923	26042129	420.56
341F-806R	P6	62773	26393333	420.46
341F-806R	P7	56731	23882608	420.98
341F-806R	P8	56039	23633384	421.73
341F-806R	P9	63102	26431435	418.87

## Sheet: 18s
Primer	Samples	Sequences	Bases(bp)	AverageLength(bp)
TAReuk454FWD1-TAReukREV3	P1	61870	23472625	379.39
TAReuk454FWD1-TAReukREV3	P10	58735	22194305	377.87
TAReuk454FWD1-TAReukREV3	P11	57494	21616190	375.97
TAReuk454FWD1-TAReukREV3	P12	57636	21692857	376.38
TAReuk454FWD1-TAReukREV3	P2	65994	24814592	376.01
TAReuk454FWD1-TAReukREV3	P3	54787	20649567	376.91
TAReuk454FWD1-TAReukREV3	P4	65870	24819167	376.79
TAReuk454FWD1-TAReukREV3	P5	66755	25104505	376.07
TAReuk454FWD1-TAReukREV3	P6	67876	25761634	379.54
TAReuk454FWD1-TAReukREV3	P7	59519	22427391	376.81
TAReuk454FWD1-TAReukREV3	P8	62731	23593121	376.1
TAReuk454FWD1-TAReukREV3	P9	50223	18949655	377.31
