# Supplementary material for: Ecological Health and Freshwater Pathogen Using eDNA Metabarcoding: A Preliminary Assessment for Environmental Surveillance Development in Malaysia
Source: Microorganisms. 2025 Sep 4;13(9):2055. doi: 10.3390/microorganisms13092055 (PMC12472127; doi:10.3390/microorganisms13092055)
Supplement: Supplementary file 1 [file microorganisms-13-02055-s001.zip › supplementary materials/Table S2 16S and 18S rRNA Amplicon Sequence Length Distribution Summary.xlsx]

## Sheet: 16s
Length	Sequences	Percent
1-300	140	0.0002
301-400	7418	0.0081
401-500	910631	0.9918
501-600	5	0

## Sheet: 18s
Length	Sequences	Percent
1-300	364	0.0005
301-400	715850	0.9813
401-500	13098	0.018
501-600	178	0.0002
