# Supplementary material for: Ecological Health and Freshwater Pathogen Using eDNA Metabarcoding: A Preliminary Assessment for Environmental Surveillance Development in Malaysia
Source: Microorganisms. 2025 Sep 4;13(9):2055. doi: 10.3390/microorganisms13092055 (PMC12472127; doi:10.3390/microorganisms13092055)
Supplement: Supplementary file 1 [file microorganisms-13-02055-s001.zip › supplementary materials/Table S3 16S and 18S rRNA OTU Abundance Table Across Samples.xlsx]

## Sheet: otu_table_16s
OTU ID	P1	P2	P3	P4	P5	P6	P7	P8	P9	P10	P11	P12	P13	P14	P15
OTU1	3928	4510	2080	1670	1523	3738	2721	2464	899	1997	5232	3822	3391	618	703
OTU2	2257	5252	1281	3670	2834	2260	1731	1701	2104	4722	3620	2651	2057	1795	1120
OTU3	2841	4880	2303	178	52	3648	2325	2551	36	50	5499	4565	3280	184	188
OTU4	1438	1592	629	1749	3441	1488	2978	630	2381	1793	1525	1267	1716	596	573
OTU5	1016	1052	416	1114	2597	948	2158	417	1511	1113	974	748	1056	310	288
OTU6	1413	1588	798	472	487	1310	1078	935	298	623	1878	1264	1223	226	237
OTU7	1846	65	864	687	74	372	52	1046	3344	3327	40	424	38	494	445
OTU8	398	32	1881	612	84	36	13	1580	571	475	22	16	34	3268	3185
OTU9	178	71	585	135	1827	510	941	468	327	216	108	556	492	1508	1407
OTU10	305	171	1144	328	74	119	53	988	230	251	176	89	95	2517	2356
OTU11	292	709	269	833	921	661	1097	249	503	502	540	542	745	115	117
OTU12	8	11	1452	99	9	6	6	1317	15	53	22	1	30	2524	2492
OTU13	1196	153	346	425	442	386	328	306	1842	1278	135	362	132	209	209
OTU14	1515	34	476	37	19	283	19	511	2023	1345	40	266	27	516	511
OTU15	296	575	310	897	707	595	799	270	510	524	472	501	682	111	118
OTU16	48	21	899	171	30	49	13	806	34	102	21	35	45	2672	2385
OTU17	432	350	319	940	782	366	154	162	896	345	568	650	932	77	117
OTU18	303	1036	266	521	391	501	397	256	349	360	1028	457	573	136	146
OTU19	101	49	583	76	848	326	520	473	142	111	63	339	221	1185	1030
OTU20	342	521	154	461	902	415	567	156	563	416	536	370	396	107	94
OTU21	150	642	185	506	468	539	767	221	291	328	545	501	606	99	113
OTU22	245	616	281	653	423	471	246	346	157	373	718	619	359	118	110
OTU23	265	458	221	845	531	486	496	215	463	385	382	358	467	80	77
OTU24	325	714	167	534	382	296	264	244	291	683	485	379	292	324	168
OTU25	233	489	139	598	535	467	415	173	493	464	480	380	471	95	87
OTU26	1048	46	277	206	139	338	93	218	1464	1012	37	245	54	150	149
OTU27	824	22	477	361	69	378	22	385	1060	1244	21	340	22	111	97
OTU28	286	389	163	554	284	399	447	230	468	427	298	394	347	133	118
OTU29	856	198	498	169	178	183	318	601	605	517	175	192	132	126	106
OTU30	213	338	128	549	359	394	436	161	368	477	330	362	344	95	98
OTU31	147	316	92	530	499	592	296	83	213	212	365	483	528	63	67
OTU32	233	529	178	294	366	344	273	215	430	351	497	249	325	63	72
OTU33	203	158	176	548	416	253	40	79	898	227	366	493	422	16	71
OTU34	483	129	94	224	630	250	407	107	524	391	219	200	432	46	56
OTU35	223	290	213	586	493	211	105	94	508	171	361	322	486	42	68
OTU36	248	275	198	295	264	310	303	225	339	462	282	338	309	94	87
OTU37	287	347	165	238	222	431	279	187	297	333	281	412	305	83	100
OTU38	10	9	102	41	9	11	0	80	19	40	3	15	15	1828	1775
OTU39	595	25	293	126	61	234	45	255	821	556	39	223	26	311	268
OTU40	15	9	957	16	65	9	43	937	18	61	13	2	26	851	847
OTU41	37	12	393	195	36	11	7	479	159	783	15	6	12	901	678
OTU42	195	221	84	346	414	348	322	105	274	241	232	335	278	73	55
OTU43	136	507	96	331	264	239	264	121	167	172	530	220	352	56	50
OTU44	164	279	88	432	355	274	245	97	275	284	289	205	324	60	46
OTU45	167	279	96	392	238	280	359	120	271	273	266	226	270	67	61
OTU46	102	348	57	299	370	295	350	66	213	202	264	275	323	80	51
OTU47	90	321	71	413	362	291	339	98	139	161	312	224	324	61	51
OTU48	102	194	56	535	595	173	16	51	126	68	261	255	581	45	68
OTU49	172	199	132	118	367	222	388	119	152	153	202	214	226	189	244
OTU50	78	144	28	138	850	109	906	32	99	113	121	96	328	19	28
OTU51	17	656	9	143	735	144	37	56	28	22	522	236	400	58	24
OTU52	146	345	104	306	208	247	335	137	136	211	256	183	322	48	54
OTU53	348	198	254	76	70	278	156	262	136	165	132	246	206	260	249
OTU54	320	38	214	199	100	375	1	126	364	398	54	580	46	47	63
OTU55	303	49	217	97	99	154	200	247	544	331	39	148	113	178	186
OTU56	130	295	109	234	185	233	179	117	242	220	298	236	265	57	51
OTU57	311	104	131	312	190	130	20	250	289	339	181	189	148	35	70
OTU58	145	305	65	261	307	194	243	87	195	164	228	176	214	53	32
OTU59	103	206	93	262	226	222	67	111	228	486	141	186	246	57	30
OTU60	96	377	75	169	210	192	257	103	168	112	371	173	280	37	39
OTU61	425	11	277	199	29	171	11	201	531	513	5	145	13	52	56
OTU62	182	349	104	151	152	247	163	127	177	168	188	279	218	91	42
OTU63	645	78	301	69	75	104	90	345	290	273	66	84	48	74	55
OTU64	114	160	63	361	359	196	90	59	175	89	246	245	301	31	37
OTU65	125	79	124	74	582	87	442	85	131	112	72	87	130	183	154
OTU66	103	271	73	240	206	198	182	85	165	144	278	201	221	44	35
OTU67	8	3	286	39	423	4	194	272	12	28	9	9	94	696	356
OTU68	112	272	95	171	141	220	226	118	126	222	186	187	214	36	39
OTU69	86	115	60	263	237	247	227	64	133	130	157	252	281	36	28
OTU70	10	6	296	58	19	17	11	323	95	93	8	21	10	666	673
OTU71	357	102	179	123	176	97	167	171	247	277	119	111	105	29	39
OTU72	305	16	168	133	50	87	4	332	459	390	29	142	35	50	98
OTU73	76	139	100	171	50	1493	0	6	2	4	1	2	0	121	77
OTU74	175	175	73	206	281	152	163	68	207	154	133	143	182	56	28
OTU75	166	194	59	231	271	196	178	71	201	114	162	128	136	28	38
OTU76	217	6	198	114	26	326	3	96	244	362	8	440	23	34	46
OTU77	89	293	112	166	101	200	17	108	191	115	164	258	167	60	54
OTU78	240	109	202	129	119	142	136	206	247	206	94	115	81	39	28
OTU79	71	225	46	303	157	153	235	55	120	93	179	151	216	43	34
OTU80	78	4	139	14	5	2	6	105	91	76	3	2	7	799	746
OTU81	44	8	396	38	17	24	6	361	42	58	10	37	15	508	511
OTU82	154	160	86	136	118	225	169	102	101	152	155	198	204	38	32
OTU83	127	244	85	178	107	167	121	107	177	152	230	101	148	35	38
OTU84	87	126	59	195	170	214	31	76	186	235	169	180	230	19	36
OTU85	65	141	53	209	267	209	29	49	66	85	160	285	312	23	37
OTU86	62	341	39	153	183	119	189	65	85	74	305	111	206	26	17
OTU87	141	24	193	203	23	33	5	170	201	150	10	12	4	406	389
OTU88	78	185	66	190	117	184	186	71	139	148	146	166	202	32	27
OTU89	50	71	205	56	98	91	413	124	63	26	40	52	27	352	235
OTU90	64	324	47	99	120	181	139	84	91	86	181	197	196	43	43
OTU91	24	3	106	10	1	5	2	125	35	56	3	1	7	743	748
OTU92	41	207	25	202	251	116	179	51	74	74	242	133	190	33	22
OTU93	9	6	443	6	149	1	101	345	6	20	11	1	35	329	327
OTU94	63	219	39	178	142	302	24	82	114	114	136	96	165	32	22
OTU95	46	225	18	100	236	151	216	44	72	53	236	95	182	20	25
OTU96	58	160	266	65	28	113	63	234	34	52	131	91	96	145	171
OTU97	77	200	59	86	106	166	126	66	139	170	162	132	153	24	29
OTU98	56	164	84	172	88	135	74	114	65	118	232	193	102	42	38
OTU99	19	12	82	15	90	73	31	68	33	19	10	93	19	593	517
OTU100	1	7	225	16	7	12	1	243	6	21	4	13	7	561	547
OTU101	45	143	29	168	166	189	76	45	109	70	185	179	205	19	18
OTU102	74	79	92	93	162	153	77	58	119	94	57	137	127	178	142
OTU103	150	46	78	82	97	84	181	97	316	177	45	82	83	52	63
OTU104	114	82	137	193	179	52	90	84	63	97	50	30	92	206	146
OTU105	115	49	43	42	121	136	218	65	261	179	58	123	99	55	44
OTU106	108	115	62	192	154	167	25	66	59	88	115	211	168	15	24
OTU107	62	122	34	106	151	148	380	50	89	30	141	71	110	46	14
OTU108	81	125	61	180	82	103	116	73	156	153	145	117	127	22	11
OTU109	47	96	36	296	123	137	100	60	104	116	108	131	113	27	24
OTU110	72	139	82	180	176	93	8	58	73	97	145	136	140	45	28
OTU111	60	1	46	23	100	137	55	63	125	15	3	92	22	407	312
OTU112	46	160	27	167	171	122	139	31	80	63	152	112	151	23	15
OTU113	110	103	53	117	99	109	26	113	56	51	176	142	260	14	21
OTU114	3	1	8	1	0	0	0	3	4	13	3	3	3	726	666
OTU115	15	176	7	33	68	149	276	30	12	20	175	147	261	25	22
OTU116	48	166	28	201	152	103	118	48	69	85	138	89	115	23	19
OTU117	50	154	37	150	118	134	87	43	98	78	174	105	128	19	24
OTU118	68	191	78	156	97	70	63	83	54	139	121	84	83	61	50
OTU119	59	91	42	102	129	107	132	47	132	145	99	122	117	36	21
OTU120	43	5	152	18	1	95	5	154	55	42	7	79	14	347	363
OTU121	82	147	55	85	89	137	77	68	120	104	83	153	99	45	29
OTU122	67	193	80	105	80	110	18	73	103	81	96	168	104	36	33
OTU123	9	230	10	84	106	113	280	19	12	9	132	104	190	16	7
OTU124	31	115	41	58	81	117	77	35	69	81	133	150	220	48	52
OTU125	44	133	24	132	102	116	131	42	88	102	93	95	136	27	29
OTU126	45	8	226	19	8	9	7	268	67	350	5	6	9	146	110
OTU127	3	191	3	222	332	31	11	17	1	0	212	55	154	24	22
OTU128	65	102	39	47	105	124	107	46	142	97	95	138	125	26	18
OTU129	82	51	64	100	119	83	22	23	173	73	74	197	171	11	27
OTU130	102	44	27	52	237	73	136	24	146	132	59	45	136	17	18
OTU131	110	75	41	146	84	99	77	47	112	119	114	99	74	17	23
OTU132	67	39	20	528	128	55	16	9	55	170	44	42	39	5	8
OTU133	53	68	22	132	186	62	212	27	97	94	60	57	110	14	13
OTU134	59	82	32	173	77	120	96	35	96	108	97	86	101	19	23
OTU135	31	3	185	79	5	6	2	159	43	48	3	2	4	353	280
OTU136	4	15	241	6	7	9	12	237	4	35	0	6	13	299	292
OTU137	1	6	152	5	113	4	82	131	12	17	2	1	24	372	252
OTU138	38	158	26	94	67	97	81	63	80	83	92	139	91	39	20
OTU139	4	258	3	102	274	14	9	20	1	1	343	26	84	11	13
OTU140	53	126	35	103	80	102	99	43	75	82	125	80	121	20	12
OTU141	48	97	19	99	225	94	152	25	37	51	81	65	129	18	10
OTU142	19	1	224	10	35	35	27	183	41	27	3	20	14	277	215
OTU143	74	81	34	100	96	108	118	47	99	87	87	72	90	17	17
OTU144	228	5	43	29	52	64	37	36	311	189	3	31	14	41	41
OTU145	117	45	73	214	35	65	5	68	105	134	81	108	31	21	18
OTU146	7	21	231	20	22	25	10	162	13	33	26	28	13	245	248
OTU147	38	113	33	121	118	217	19	63	69	60	55	65	96	20	17
OTU148	38	145	26	128	91	68	64	32	81	127	78	64	112	22	22
OTU149	44	67	24	89	158	55	181	42	106	81	67	47	113	9	13
OTU150	33	105	27	124	118	121	59	27	66	56	106	108	118	14	12
OTU151	68	123	46	83	103	119	57	8	109	77	55	105	105	17	17
OTU152	45	101	52	86	104	78	167	83	55	57	77	66	68	18	31
OTU153	42	185	30	116	72	88	69	40	62	95	79	66	75	33	18
OTU154	77	119	45	59	37	107	90	54	75	68	75	123	103	14	23
OTU155	82	71	14	340	139	57	11	11	40	125	68	43	27	21	17
OTU156	68	102	32	117	70	62	79	46	76	126	92	61	58	24	30
OTU157	54	66	44	154	48	95	54	31	97	136	58	98	54	29	23
OTU158	62	93	67	41	15	132	84	83	15	9	62	158	110	63	43
OTU159	0	9	512	5	1	1	1	452	0	2	3	1	0	28	18
OTU160	0	0	60	20	3	2	0	41	4	10	2	4	2	425	435
OTU161	62	65	41	106	126	42	5	111	67	98	93	63	88	12	24
OTU162	69	93	38	59	48	99	78	31	89	56	97	100	110	19	15
OTU163	48	124	16	132	86	79	78	23	75	63	87	72	87	15	13
OTU164	29	88	20	48	54	104	108	42	96	58	95	105	92	18	17
OTU165	62	69	40	114	88	127	1	31	50	55	68	216	30	7	8
OTU166	42	160	25	49	55	99	57	35	36	46	113	97	114	16	13
OTU167	6	74	7	140	128	93	24	22	2	5	103	133	196	7	8
OTU168	36	47	27	201	105	66	12	32	76	69	64	64	112	10	13
OTU169	241	5	148	30	5	17	2	91	135	204	4	12	1	13	23
OTU170	75	59	31	111	80	93	117	41	65	68	52	50	64	15	8
OTU171	33	73	43	47	32	99	49	55	110	89	96	84	78	13	21
OTU172	142	92	51	78	48	60	52	79	52	76	48	79	42	14	9
OTU173	23	28	68	27	133	49	153	42	29	19	18	38	39	124	131
OTU174	56	88	25	95	90	83	46	33	72	76	86	63	73	19	14
OTU175	154	15	46	35	49	65	23	40	250	148	12	39	8	15	19
OTU176	204	4	83	19	3	19	1	55	178	234	4	53	3	22	30
OTU177	3	2	12	60	147	13	57	10	17	37	3	10	33	226	267
OTU178	9	86	3	78	71	96	180	10	10	9	73	88	155	10	12
OTU179	72	158	32	11	11	48	23	79	6	3	177	57	203	3	6
OTU180	26	70	25	107	83	95	86	35	53	55	58	85	78	14	15
OTU181	37	27	136	12	12	13	14	114	15	12	21	18	34	201	208
OTU182	38	8	238	43	0	23	1	289	59	49	13	37	5	27	44
OTU183	51	61	45	48	100	80	91	29	93	46	58	57	45	40	25
OTU184	43	49	16	50	134	38	162	21	90	58	55	47	75	10	16
OTU185	12	287	11	11	19	25	35	59	11	36	286	16	33	0	2
OTU186	86	47	36	39	68	42	111	38	110	77	40	42	69	18	16
OTU187	34	79	27	101	66	59	64	42	56	122	54	47	57	18	13
OTU188	51	86	39	111	46	53	51	36	52	33	102	57	84	14	16
OTU189	246	6	81	28	49	26	6	36	136	29	41	43	35	14	39
OTU190	36	112	21	70	70	67	62	25	66	50	113	47	40	15	11
OTU191	30	64	25	42	116	90	85	24	49	46	43	81	82	9	9
OTU192	104	4	89	6	9	112	0	63	96	156	6	121	6	7	12
OTU193	25	8	390	4	0	9	0	238	10	23	2	3	1	36	35
OTU194	20	93	32	51	49	55	119	30	63	52	68	42	86	12	11
OTU195	17	62	3	112	144	15	167	11	28	35	55	34	73	16	11
OTU196	113	36	53	54	80	37	72	61	81	71	32	37	30	15	8
OTU197	42	65	46	107	41	46	61	56	68	77	51	38	58	11	9
OTU198	39	67	20	94	38	83	52	28	68	61	76	55	77	13	5
OTU199	10	104	6	107	202	23	4	11	17	28	127	46	43	24	16
OTU200	29	60	26	115	78	63	62	37	62	65	40	46	68	10	7
OTU201	25	64	21	101	93	63	68	24	42	56	58	39	74	15	13
OTU202	8	12	22	7	3	292	10	31	8	7	12	314	21	3	3
OTU203	58	34	23	70	97	42	7	28	71	88	66	61	72	14	21
OTU204	237	4	137	6	1	54	6	107	30	65	3	59	4	19	18
OTU205	33	102	37	88	53	48	41	29	34	78	53	52	38	34	29
OTU206	205	4	130	24	4	3	3	119	63	93	2	0	1	46	50
OTU207	25	55	21	46	53	76	51	32	56	88	57	65	86	12	23
OTU208	30	69	37	109	71	62	53	53	58	44	35	49	54	11	10
OTU209	16	23	11	37	11	156	110	11	1	14	58	136	142	1	4
OTU210	9	5	51	9	80	36	268	32	12	8	6	46	29	88	48
OTU211	2	2	101	2	1	3	8	145	0	14	3	1	3	219	220
OTU212	50	58	33	74	31	57	48	44	37	110	53	51	54	12	11
OTU213	0	0	64	4	13	2	0	24	6	11	0	3	0	175	421
OTU214	54	89	37	88	64	65	70	18	28	10	72	41	55	11	16
OTU215	18	57	37	60	57	78	20	31	55	109	48	54	72	9	7
OTU216	61	24	25	54	30	49	50	34	113	103	25	34	24	30	26
OTU217	74	29	38	43	29	73	38	46	72	67	37	61	44	16	9
OTU218	13	118	9	21	44	55	80	20	3	1	146	67	93	3	3
OTU219	36	43	10	26	70	116	27	14	36	21	56	93	96	17	14
OTU220	0	120	0	45	17	75	94	14	2	0	147	68	81	8	4
OTU221	38	53	15	51	69	46	111	18	67	45	33	42	47	8	11
OTU222	5	0	20	6	0	2	0	10	9	5	0	0	0	319	274
OTU223	35	52	31	22	50	57	50	14	47	112	54	55	49	7	7
OTU224	28	80	11	51	74	53	28	21	59	32	58	65	53	16	7
OTU225	23	48	18	34	57	71	55	16	53	86	57	47	47	12	7
OTU226	8	64	2	36	86	92	78	12	12	14	57	68	84	10	4
OTU227	65	38	27	74	60	77	33	31	45	43	31	40	41	11	9
OTU228	53	3	38	14	9	28	1	46	169	187	4	28	1	21	22
OTU229	31	14	69	19	45	44	68	46	34	15	12	26	15	100	86
OTU230	218	7	100	28	2	10	3	76	52	97	2	6	1	15	6
OTU231	12	210	13	12	8	13	14	52	11	21	228	9	20	0	0
OTU232	88	5	19	8	1	20	1	44	198	128	1	19	6	44	39
OTU233	5	27	2	20	16	156	89	1	3	11	32	124	126	3	4
OTU234	96	65	38	23	21	29	48	27	63	31	74	50	42	6	5
OTU235	1	0	22	16	0	1	0	41	2	1	0	1	5	286	241
OTU236	19	41	22	46	47	54	46	18	88	74	49	36	57	8	10
OTU237	0	71	4	16	46	61	96	10	3	9	84	53	132	17	10
OTU238	38	44	27	76	44	47	56	24	40	43	45	44	59	11	11
OTU239	0	122	2	5	7	78	74	11	2	2	104	100	100	0	0
OTU240	2	5	94	5	2	1	1	58	2	11	0	0	4	192	214
OTU241	3	1	124	0	9	0	1	69	0	3	4	0	1	201	175
OTU242	38	32	28	69	30	54	39	31	42	59	34	50	63	11	9
OTU243	0	2	50	25	2	0	0	54	0	14	4	1	3	233	201
OTU244	13	46	7	26	63	61	47	14	40	50	63	58	79	10	11
OTU245	44	61	21	40	27	55	38	28	75	50	32	46	35	9	23
OTU246	18	65	17	24	47	41	48	15	33	22	70	55	94	11	22
OTU247	38	35	14	51	38	72	47	12	61	52	53	43	49	7	9
OTU248	27	13	15	30	32	78	137	15	4	17	31	91	81	4	2
OTU249	55	83	14	58	33	31	44	18	57	31	57	35	43	8	8
OTU250	10	2	24	31	193	24	103	20	29	23	4	17	44	27	21
OTU251	52	44	37	58	26	57	25	41	46	72	39	40	18	6	10
OTU252	4	10	135	3	11	6	5	122	11	5	0	11	3	124	121
OTU253	106	29	81	10	0	14	8	99	21	91	32	21	34	9	6
OTU254	18	35	12	22	42	34	10	26	12	15	40	64	198	10	19
OTU255	2	1	94	2	0	0	0	95	1	8	1	1	1	174	174
OTU256	24	32	8	36	72	21	6	18	22	32	58	45	157	9	10
OTU257	14	25	7	34	49	38	13	19	14	11	39	74	173	18	18
OTU258	58	39	26	35	20	33	5	35	47	41	61	58	63	7	17
OTU259	3	68	2	16	19	94	83	6	0	0	72	53	120	0	9
OTU260	22	31	8	65	82	61	80	16	32	21	33	41	43	4	5
OTU261	1	74	42	84	3	52	33	25	47	2	68	29	82	1	0
OTU262	20	56	14	68	41	49	64	9	18	35	41	43	65	9	6
OTU263	33	72	17	32	36	37	37	22	45	38	66	30	50	12	9
OTU264	18	22	35	88	40	25	5	11	19	13	100	71	51	3	30
OTU265	77	21	41	16	38	21	37	51	84	63	18	17	24	8	15
OTU266	10	49	16	35	89	37	30	25	35	48	51	49	40	11	6
OTU267	16	54	21	57	58	47	40	21	41	51	26	39	35	15	10
OTU268	1	3	21	30	7	20	2	15	14	9	3	12	8	189	196
OTU269	6	22	97	16	5	3	2	119	30	71	30	3	16	51	57
OTU270	0	135	2	51	20	49	45	10	1	0	69	58	78	4	4
OTU271	20	47	18	71	56	33	4	13	48	47	36	52	56	11	10
OTU272	73	2	54	26	8	35	1	28	113	114	3	29	3	12	20
OTU273	16	19	33	97	52	21	11	26	36	53	16	18	27	36	59
OTU274	8	104	4	50	45	36	27	10	14	10	54	40	73	31	13
OTU275	21	49	16	72	29	45	32	18	49	55	36	37	35	12	13
OTU276	23	47	21	36	46	58	44	14	56	55	24	37	29	17	11
OTU277	22	53	12	47	60	51	45	20	31	26	50	32	49	9	11
OTU278	12	41	37	54	37	49	21	29	32	64	36	33	48	9	13
OTU279	1	1	65	10	2	2	0	82	2	11	0	0	4	186	146
OTU280	36	43	17	38	56	29	96	13	44	29	23	32	22	21	12
OTU281	8	7	46	1	6	19	2	56	0	5	1	0	3	199	157
OTU282	11	154	9	16	8	8	16	43	7	17	168	13	35	0	4
OTU283	11	39	25	93	32	19	24	8	68	21	36	38	74	6	8
OTU284	35	39	14	6	69	45	80	9	29	25	42	34	55	5	5
OTU285	15	35	16	46	56	50	44	19	26	46	36	45	36	10	6
OTU286	10	54	16	88	36	41	39	13	22	24	38	38	48	8	11
OTU287	32	47	16	25	42	39	36	13	49	51	35	37	40	10	7
OTU288	11	18	10	3	13	150	25	8	9	15	13	158	25	11	7
OTU289	72	14	4	6	15	52	60	17	110	49	8	22	33	10	4
OTU290	12	9	73	6	2	7	0	105	27	176	6	3	0	26	23
OTU291	62	0	30	21	4	28	0	34	93	151	1	25	1	12	11
OTU292	0	1	114	9	8	0	5	104	1	11	3	0	1	96	114
OTU293	0	0	87	6	6	3	1	90	3	6	5	2	0	112	144
OTU294	56	21	16	38	71	22	2	17	36	33	60	38	42	5	8
OTU295	17	36	14	8	26	36	3	21	30	18	40	46	142	13	15
OTU296	7	20	8	15	155	12	112	7	26	11	25	14	40	3	10
OTU297	7	76	10	11	100	27	78	7	4	13	58	15	40	5	6
OTU298	85	7	43	35	54	13	7	18	74	23	16	22	37	5	14
OTU299	18	30	5	71	76	31	30	15	31	50	26	18	39	3	10
OTU300	26	37	18	48	29	27	37	33	42	16	34	47	34	6	14
OTU301	8	28	14	16	47	41	62	14	32	30	43	38	63	9	3
OTU302	0	33	8	47	28	65	30	19	18	8	39	65	54	10	16
OTU303	40	39	20	35	17	31	29	19	37	51	27	37	25	5	13
OTU304	28	27	8	21	42	40	46	19	48	47	27	26	30	9	6
OTU305	19	15	16	71	40	27	8	13	64	22	26	34	54	3	9
OTU306	13	40	16	44	27	42	32	15	27	19	59	43	22	8	8
OTU307	15	22	5	12	60	56	67	7	2	11	26	59	47	5	18
OTU308	14	46	14	36	29	38	50	16	38	25	28	22	44	3	6
OTU309	10	23	3	54	88	40	27	7	27	29	18	46	22	6	7
OTU310	65	4	30	2	22	25	24	24	86	46	1	19	6	29	22
OTU311	19	60	7	3	18	27	67	26	9	23	47	23	72	1	1
OTU312	3	35	14	34	43	69	11	14	14	22	41	44	45	8	4
OTU313	17	38	3	31	51	36	30	5	20	13	39	47	62	7	2
OTU314	1	0	75	0	1	1	1	74	1	2	0	0	1	122	116
OTU315	0	0	4	4	0	0	13	16	44	5	79	12	7	94	116
OTU316	20	37	9	44	40	29	30	14	30	48	28	19	23	14	6
OTU317	16	33	29	36	3	67	51	19	11	12	8	42	25	16	22
OTU318	18	27	7	36	31	42	2	15	7	3	42	48	89	5	16
OTU319	53	23	14	31	22	28	23	16	49	52	20	26	18	8	5
OTU320	15	52	17	19	26	41	24	21	26	24	29	32	37	11	13
OTU321	22	37	6	40	30	37	35	7	20	30	34	45	33	6	4
OTU322	12	27	5	26	33	48	66	14	13	19	33	30	47	9	4
OTU323	27	18	15	51	21	21	24	15	56	52	24	27	19	12	3
OTU324	1	36	67	2	9	6	9	48	25	53	38	13	12	30	35
OTU325	9	29	6	26	77	20	0	12	9	22	45	36	81	3	8
OTU326	18	29	14	45	41	30	41	10	39	33	13	20	30	9	10
OTU327	12	67	22	62	8	17	19	18	20	20	66	15	25	5	6
OTU328	16	48	8	34	26	32	63	12	23	16	24	29	43	5	3
OTU329	6	2	166	0	2	2	4	129	5	14	1	3	0	27	18
OTU330	0	0	71	0	0	0	0	68	0	0	1	1	1	120	115
OTU331	10	37	8	10	6	40	83	10	3	21	44	26	73	5	0
OTU332	24	1	19	3	92	31	62	23	32	25	6	25	17	6	10
OTU333	14	20	7	59	13	35	18	13	37	20	38	41	49	8	4
OTU334	2	42	5	1	16	54	59	10	7	1	58	43	74	0	3
OTU335	20	37	4	17	74	23	43	6	17	26	35	25	36	5	3
OTU336	10	74	9	23	27	37	17	5	12	5	40	32	54	16	7
OTU337	6	18	12	43	33	13	2	26	11	10	28	38	109	10	7
OTU338	79	4	22	13	1	8	3	12	91	63	0	11	0	31	28
OTU339	26	15	2	48	70	24	0	6	26	25	34	43	37	4	5
OTU340	12	138	5	7	4	15	6	33	2	9	108	6	17	1	2
OTU341	1	0	99	1	1	0	1	101	0	0	0	0	2	78	81
OTU342	0	0	4	0	0	0	1	2	0	9	0	0	2	195	146
OTU343	4	16	5	24	40	30	2	18	8	5	30	52	110	3	10
OTU344	13	24	7	25	31	22	3	7	19	22	56	51	56	8	12
OTU345	37	9	10	67	32	25	52	7	24	22	14	21	29	0	5
OTU346	3	10	4	19	5	313	0	0	0	0	0	0	0	0	0
OTU347	8	11	9	58	51	23	49	10	19	19	26	31	35	2	3
OTU348	129	1	53	1	1	3	0	47	56	34	1	2	0	9	15
OTU349	7	26	8	45	91	16	5	2	16	10	49	24	38	7	7
OTU350	7	10	5	26	56	41	46	6	4	2	26	46	68	4	3
OTU351	39	43	14	5	26	28	24	19	31	23	23	28	28	11	7
OTU352	10	46	10	57	7	3	1	29	13	3	140	9	15	3	3
OTU353	10	13	59	9	1	3	1	29	12	13	5	3	5	84	100
OTU354	16	49	22	1	35	26	35	15	14	35	34	20	28	9	6
OTU355	13	22	12	29	32	48	27	11	20	25	35	21	36	8	6
OTU356	0	18	4	30	84	21	2	2	5	1	46	55	64	1	8
OTU357	35	18	13	76	28	16	31	12	18	22	18	14	32	4	4
OTU358	20	36	37	82	12	27	8	12	9	7	12	9	28	16	25
OTU359	4	76	0	3	21	40	43	7	12	9	32	33	40	12	7
OTU360	0	53	0	32	105	3	1	5	0	1	90	10	30	2	6
OTU361	50	4	21	0	1	4	1	22	106	76	0	6	0	20	26
OTU362	15	8	36	12	6	14	2	27	5	5	4	10	7	82	103
OTU363	4	47	8	37	34	33	44	12	14	12	27	19	35	3	6
OTU364	15	23	24	3	15	22	30	19	25	19	18	16	14	54	37
OTU365	1	0	74	2	26	2	16	41	0	0	0	1	8	115	47
OTU366	62	25	12	6	24	25	38	14	17	26	22	15	27	9	5
OTU367	38	0	26	64	14	26	0	19	40	56	2	25	2	8	6
OTU368	8	54	5	28	26	37	11	12	35	17	32	23	24	4	9
OTU369	1	14	62	1	5	8	1	56	1	3	20	0	1	72	77
OTU370	0	1	82	0	5	4	3	74	2	1	0	0	0	96	52
OTU371	51	2	32	3	0	13	0	26	77	89	2	7	2	5	9
OTU372	0	0	6	18	0	1	0	1	0	2	2	0	1	108	179
OTU373	43	0	23	50	1	16	1	12	40	83	0	23	3	10	11
OTU374	4	18	7	55	13	32	21	8	21	49	41	13	24	2	5
OTU375	23	25	9	10	8	53	58	12	10	2	18	61	20	1	1
OTU376	29	18	9	31	21	21	16	13	41	35	22	28	16	5	5
OTU377	8	42	9	46	20	38	24	16	13	5	21	17	38	5	7
OTU378	13	33	15	8	22	26	6	19	66	44	5	27	6	9	9
OTU379	37	62	51	81	17	60	0	0	0	0	0	0	0	0	0
OTU380	26	10	13	52	62	10	4	6	30	22	22	13	30	5	2
OTU381	0	0	168	3	0	0	1	130	0	2	0	0	0	2	0
OTU382	0	0	17	1	1	0	2	15	0	2	0	0	2	125	141
OTU383	13	49	10	28	19	16	26	23	11	8	42	22	25	8	5
OTU384	0	57	0	0	15	40	60	4	0	2	45	28	50	1	1
OTU385	12	46	15	12	12	14	29	25	16	14	22	33	19	19	9
OTU386	3	6	65	6	11	13	4	70	6	10	6	6	3	37	51
OTU387	7	2	96	0	6	4	3	60	18	11	7	2	3	39	38
OTU388	6	30	3	28	27	18	33	8	13	22	28	22	44	5	8
OTU389	165	4	61	2	1	1	0	48	4	6	2	1	0	0	0
OTU390	5	42	2	45	2	48	18	8	4	14	27	32	40	1	4
OTU391	21	20	17	17	13	18	18	21	25	32	32	24	28	2	4
OTU392	0	36	0	35	14	29	35	3	2	8	48	30	45	2	1
OTU393	44	24	35	17	2	29	1	24	23	30	30	22	1	2	4
OTU394	35	2	37	1	0	46	2	38	39	31	4	31	0	13	9
OTU395	11	36	10	13	14	37	22	11	21	21	21	33	22	9	5
OTU396	5	33	9	43	27	33	27	12	12	24	14	17	21	3	5
OTU397	8	20	3	21	55	22	49	6	15	14	23	11	29	4	3
OTU398	3	51	8	8	32	23	32	0	12	3	55	22	21	12	0
OTU399	6	19	2	25	18	37	24	1	3	1	37	40	64	4	1
OTU400	22	4	34	6	5	10	11	39	64	34	1	11	5	16	18
OTU401	10	34	27	12	4	22	33	24	17	15	31	19	15	8	8
OTU402	27	17	15	4	19	17	28	18	37	47	11	21	7	6	4
OTU403	26	29	7	65	9	24	9	16	7	0	29	18	17	10	11
OTU404	6	36	11	27	11	33	18	11	28	7	38	30	15	3	3
OTU405	1	2	53	0	31	0	6	59	0	2	0	1	0	63	59
OTU406	31	24	18	27	19	23	10	19	4	24	19	20	19	7	8
OTU407	8	54	4	12	18	36	24	10	1	2	29	34	35	2	1
OTU408	3	47	2	24	23	33	32	4	7	1	30	28	28	6	1
OTU409	9	26	5	50	9	31	8	7	20	20	23	21	31	5	3
OTU410	7	9	26	4	6	2	4	34	8	36	16	2	8	59	47
OTU411	4	36	4	10	25	29	29	7	10	18	35	21	27	6	6
OTU412	9	11	15	22	22	22	37	17	24	27	23	9	21	6	2
OTU413	11	16	13	24	14	32	25	6	21	36	23	13	14	10	7
OTU414	31	42	25	4	8	16	20	26	22	6	12	17	21	10	5
OTU415	13	33	8	14	25	24	2	4	30	31	20	19	27	6	8
OTU416	43	1	14	32	2	12	0	19	56	54	3	13	1	5	5
OTU417	5	0	82	14	0	5	3	67	18	22	0	2	2	19	20
OTU418	24	19	7	12	18	35	22	13	25	14	17	20	21	7	4
OTU419	5	37	3	18	27	24	39	10	21	4	28	21	18	3	0
OTU420	13	17	7	16	28	20	3	9	8	1	13	25	83	9	6
OTU421	46	1	20	11	2	15	0	16	72	42	0	21	1	4	7
OTU422	4	27	2	36	30	17	5	7	3	6	24	32	53	5	7
OTU423	46	0	4	0	0	2	0	8	105	45	1	0	0	28	18
OTU424	4	2	18	1	6	2	2	13	8	6	1	3	4	88	98
OTU425	1	1	44	0	1	1	0	35	0	0	0	0	2	83	88
OTU426	3	1	36	25	7	3	2	36	8	7	0	3	0	67	58
OTU427	63	15	9	4	8	6	30	13	30	34	1	8	22	11	2
OTU428	14	18	10	15	14	24	22	6	14	33	15	22	33	6	5
OTU429	2	21	10	6	68	9	31	2	10	1	37	8	26	10	9
OTU430	0	27	3	13	31	24	29	6	7	6	22	44	31	4	3
OTU431	6	70	13	9	7	4	2	13	20	55	41	0	1	5	4
OTU432	13	22	29	11	5	27	7	39	7	12	15	22	4	10	24
OTU433	35	1	25	6	1	12	1	14	51	74	0	6	1	8	8
OTU434	2	17	15	28	6	3	0	10	6	8	2	2	3	72	68
OTU435	12	34	7	6	21	23	10	12	19	20	22	25	19	6	5
OTU436	13	23	6	20	20	4	7	17	16	23	32	21	28	1	9
OTU437	4	25	7	8	24	18	2	6	7	12	43	32	46	3	3
OTU438	9	3	30	26	1	3	0	19	9	7	6	1	1	64	60
OTU439	1	2	6	9	24	5	6	10	26	51	1	14	15	33	36
OTU440	2	18	1	12	28	29	19	7	22	14	27	22	26	7	5
OTU441	6	15	10	9	38	23	36	8	23	12	9	16	15	10	8
OTU442	46	0	6	5	4	16	0	2	74	56	1	5	0	13	10
OTU443	0	0	25	0	0	2	0	19	1	1	0	1	0	108	80
OTU444	2	21	2	16	2	47	19	5	2	3	26	62	27	0	2
OTU445	2	2	23	2	34	0	15	21	2	10	2	0	6	61	56
OTU446	24	9	39	1	7	26	4	37	10	5	25	19	7	11	11
OTU447	0	31	4	4	26	38	19	3	3	12	18	30	40	3	4
OTU448	0	2	75	0	0	1	3	44	0	0	2	3	2	54	47
OTU449	8	17	6	32	13	23	17	13	15	17	17	25	21	6	3
OTU450	142	3	2	0	0	33	1	0	0	0	0	47	5	0	0
OTU451	4	17	2	10	71	4	59	2	13	6	10	8	24	0	2
OTU452	14	10	9	41	4	13	10	12	39	35	15	9	12	3	4
OTU453	8	17	17	29	18	12	7	19	10	11	24	19	19	10	10
OTU454	3	19	2	0	31	9	74	2	19	8	24	3	32	1	2
OTU455	16	10	3	84	17	12	4	3	6	9	22	19	17	2	5
OTU456	18	18	6	48	13	14	2	11	20	17	13	16	26	2	4
OTU457	6	29	5	27	16	15	20	14	23	14	13	14	20	8	4
OTU458	1	23	3	7	8	38	29	4	12	6	10	44	37	1	5
OTU459	8	2	17	0	0	50	2	12	11	14	0	45	8	34	24
OTU460	9	11	5	4	19	19	25	15	22	22	12	26	22	7	9
OTU461	5	24	6	16	40	15	5	2	7	7	27	20	48	3	2
OTU462	39	1	20	0	0	8	0	21	39	13	2	4	2	42	35
OTU463	28	15	17	11	9	9	0	9	27	5	32	23	35	2	4
OTU464	14	13	6	19	41	16	17	4	20	25	15	13	12	6	3
OTU465	0	23	3	21	27	28	31	4	12	1	16	22	31	3	2
OTU466	23	1	18	32	1	13	0	13	37	68	0	6	2	6	3
OTU467	3	13	40	3	5	15	9	36	5	9	17	10	6	30	22
OTU468	10	15	8	51	22	18	20	4	4	3	16	16	33	2	0
OTU469	7	43	1	18	5	13	17	10	14	19	38	14	14	7	2
OTU470	14	17	9	19	23	16	20	5	24	18	12	20	17	5	2
OTU471	0	0	0	0	0	0	13	34	7	10	3	10	22	52	70
OTU472	3	35	31	10	10	10	3	50	8	7	14	8	22	8	2
OTU473	16	22	4	20	45	12	35	1	13	5	17	9	20	2	0
OTU474	1	53	0	0	17	20	21	2	0	1	30	21	43	6	2
OTU475	6	8	7	29	23	28	25	6	17	6	8	19	28	2	5
OTU476	10	20	7	47	10	18	6	11	14	22	14	11	20	2	4
OTU477	18	14	7	21	27	13	18	5	22	24	19	11	12	2	3
OTU478	13	17	13	35	19	11	9	8	30	15	18	8	12	3	3
OTU479	0	0	1	0	0	106	0	7	1	1	1	89	8	0	0
OTU480	39	0	15	3	3	10	1	15	36	72	0	3	0	7	9
OTU481	18	17	8	11	18	9	56	6	19	15	6	9	16	2	3
OTU482	7	13	11	0	16	41	57	9	9	0	1	29	17	0	3
OTU483	1	43	3	20	15	39	10	5	4	3	20	14	29	4	2
OTU484	39	31	8	8	15	13	8	11	12	19	12	14	14	5	3
OTU485	1	11	0	7	8	41	38	0	1	2	35	31	30	3	1
OTU486	26	33	34	56	27	32	0	0	0	0	0	0	0	0	0
OTU487	12	25	12	4	18	22	80	7	5	2	2	9	5	0	5
OTU488	9	24	8	19	5	31	17	8	11	24	19	10	15	4	4
OTU489	43	0	15	0	0	16	0	13	32	68	1	9	1	7	3
OTU490	0	0	21	0	0	0	0	14	0	4	0	0	1	89	78
OTU491	12	34	6	11	7	21	25	10	2	1	25	21	30	2	0
OTU492	6	3	14	1	24	16	40	10	7	4	2	10	12	30	27
OTU493	9	8	5	2	19	26	16	8	17	5	8	38	32	5	8
OTU494	4	15	7	27	22	9	10	7	24	17	17	16	21	3	6
OTU495	23	5	41	4	2	9	6	32	26	6	4	8	1	20	17
OTU496	51	2	7	1	0	10	0	16	32	58	0	14	0	7	5
OTU497	0	74	1	0	2	14	6	8	0	1	67	11	19	0	0
OTU498	5	11	5	14	15	21	9	6	23	30	19	20	16	3	5
OTU499	1	1	2	1	3	0	0	8	0	0	0	0	1	87	98
OTU500	0	75	3	3	2	1	6	17	2	1	78	8	5	0	0
OTU501	8	9	44	5	6	14	8	44	11	17	14	2	12	3	4
OTU502	18	1	11	10	1	1	0	27	9	114	2	2	0	2	3
OTU503	54	4	38	1	0	6	3	43	23	16	0	2	0	1	9
OTU504	9	18	4	6	13	19	28	2	9	14	24	21	25	4	4
OTU505	12	16	15	14	14	11	30	8	14	14	15	11	14	7	4
OTU506	47	6	25	6	4	7	0	17	35	26	1	5	1	10	8
OTU507	0	1	66	36	2	1	0	52	5	3	3	1	0	13	15
OTU508	25	2	76	2	0	1	1	51	6	7	7	2	0	13	4
OTU509	12	37	10	4	17	10	14	10	9	14	21	9	20	5	3
OTU510	4	18	21	12	10	22	39	4	7	3	11	12	16	7	9
OTU511	23	31	43	71	1	2	0	4	9	5	2	2	0	0	1
OTU512	1	23	4	15	25	18	20	3	7	27	14	9	23	3	2
OTU513	0	18	1	5	17	7	4	8	0	20	24	16	68	4	1
OTU514	3	5	17	2	14	2	0	6	3	2	1	12	3	34	88
OTU515	45	11	9	28	11	10	10	5	16	24	6	6	7	1	3
OTU516	4	16	2	23	24	10	1	4	16	9	22	29	22	3	6
OTU517	23	10	23	32	0	10	1	4	28	27	7	16	2	7	1
OTU518	4	11	2	67	9	15	11	4	15	7	9	8	23	3	3
OTU519	0	0	14	1	1	2	0	11	0	4	2	0	1	73	81
OTU520	9	13	4	54	15	9	5	3	18	8	13	7	15	11	6
OTU521	10	27	4	5	18	12	6	14	14	22	20	10	14	7	7
OTU522	9	11	11	22	15	10	4	6	27	10	12	22	21	7	3
OTU523	2	24	1	22	5	16	16	9	19	15	19	11	25	4	1
OTU524	6	16	3	16	18	9	14	6	14	25	24	19	11	7	0
OTU525	1	2	89	0	0	0	0	92	0	2	0	0	0	0	2
OTU526	0	1	62	0	0	1	0	61	2	0	0	0	2	34	25
OTU527	18	15	10	21	11	11	11	7	20	15	20	13	9	4	3
OTU528	0	0	3	4	0	0	0	6	0	2	0	0	0	85	87
OTU529	7	10	2	1	2	52	37	0	0	0	13	32	31	0	0
OTU530	6	18	4	19	17	13	13	7	6	20	11	24	16	7	5
OTU531	6	9	4	19	31	18	9	5	11	21	8	15	20	4	5
OTU532	9	7	26	25	11	8	3	29	15	13	12	7	7	10	2
OTU533	15	10	4	16	28	12	5	1	3	2	19	22	40	3	4
OTU534	14	23	7	11	3	19	20	7	12	10	19	20	14	3	1
OTU535	11	8	10	50	2	11	2	10	23	24	9	16	4	1	1
OTU536	8	16	14	6	3	16	0	10	17	30	10	24	11	5	11
OTU537	3	9	4	23	22	20	7	5	17	20	13	14	16	5	3
OTU538	72	2	11	7	0	1	1	17	28	23	0	2	0	13	4
OTU539	4	23	4	3	3	27	6	9	25	25	16	15	10	6	5
OTU540	0	6	28	1	0	2	2	20	0	4	1	0	0	63	53
OTU541	5	17	2	7	27	15	2	3	3	8	24	24	39	2	2
OTU542	0	0	47	0	0	2	0	36	0	1	0	0	1	44	48
OTU543	19	1	3	1	0	1	1	3	79	44	1	0	0	20	6
OTU544	1	0	7	1	0	1	0	3	1	0	1	1	0	103	60
OTU545	0	1	7	0	0	3	0	5	1	3	0	2	0	65	91
OTU546	15	1	15	32	4	11	0	7	25	28	0	28	2	3	7
OTU547	11	6	7	26	21	10	21	11	12	11	5	14	16	2	5
OTU548	6	3	16	1	21	4	4	34	0	2	6	2	3	42	33
OTU549	0	2	0	0	0	83	0	0	0	0	0	87	4	0	0
OTU550	11	9	14	8	6	14	6	4	25	18	28	12	17	3	1
OTU551	6	19	5	13	18	17	12	6	15	17	16	7	14	8	2
OTU552	7	12	2	17	5	24	13	5	19	26	16	9	17	1	2
OTU553	1	56	0	3	10	16	15	1	4	1	23	25	13	2	5
OTU554	2	13	7	40	21	14	6	8	8	10	10	20	10	4	1
OTU555	6	32	9	4	4	10	8	11	14	12	29	14	14	3	4
OTU556	25	8	9	13	12	4	4	4	13	13	20	12	21	7	7
OTU557	9	19	88	1	0	3	1	32	1	0	8	6	3	0	0
OTU558	19	17	17	8	8	7	9	6	22	11	10	14	15	1	7
OTU559	20	10	3	26	14	13	14	5	14	5	9	18	14	2	3
OTU560	10	13	23	13	8	12	8	13	20	27	5	6	8	1	2
OTU561	16	10	6	10	26	11	22	4	16	15	8	6	8	7	3
OTU562	17	1	20	11	5	14	2	16	31	39	0	8	0	3	1
OTU563	17	0	14	0	1	9	2	11	39	39	0	9	2	12	12
OTU564	4	10	4	1	56	17	1	4	2	3	9	14	39	0	2
OTU565	13	17	7	3	14	14	16	9	11	5	20	15	14	3	4
OTU566	23	24	23	74	0	1	0	1	2	3	4	4	2	3	1
OTU567	6	19	3	16	7	10	8	4	32	22	7	9	11	9	1
OTU568	0	2	21	0	4	5	3	12	1	2	8	3	0	51	52
OTU569	24	7	3	5	11	14	14	7	41	18	6	5	2	1	5
OTU570	0	1	28	1	0	1	1	25	0	1	0	0	2	50	51
OTU571	8	56	7	5	1	2	0	11	1	5	48	0	1	5	11
OTU572	0	37	6	0	22	6	25	7	6	6	19	6	13	4	3
OTU573	12	7	8	9	0	10	10	1	31	30	10	8	3	6	15
OTU574	3	12	3	49	7	11	16	2	8	8	8	17	13	1	1
OTU575	12	1	15	3	0	1	0	17	48	45	0	8	0	4	5
OTU576	1	13	4	4	23	17	24	1	15	14	10	19	9	2	3
OTU577	12	14	2	28	21	10	8	6	14	7	6	9	13	2	6
OTU578	5	10	9	17	13	17	11	6	17	6	12	16	11	1	6
OTU579	8	4	6	14	7	22	20	8	10	9	16	11	15	4	3
OTU580	1	11	9	6	4	18	3	30	9	8	24	4	25	4	1
OTU581	3	26	11	8	10	12	11	7	6	18	8	4	16	7	9
OTU582	0	34	2	1	7	15	22	5	0	4	29	10	23	4	0
OTU583	0	12	1	55	12	12	9	6	1	0	21	8	17	1	1
OTU584	7	16	10	14	7	20	11	9	10	9	18	9	8	3	2
OTU585	7	5	6	2	15	5	0	16	11	5	11	14	50	5	1
OTU586	22	16	20	23	5	52	1	2	5	0	2	1	4	0	0
OTU587	25	1	5	0	0	0	0	4	64	36	1	1	0	9	7
OTU588	2	1	5	0	0	16	1	6	10	9	2	11	1	46	43
OTU589	3	9	12	0	31	10	4	0	11	2	25	25	7	3	10
OTU590	17	12	3	31	20	13	8	6	4	4	16	7	6	2	3
OTU591	18	8	11	18	0	21	0	13	19	22	1	15	1	4	1
OTU592	28	0	14	17	1	10	0	9	24	31	1	8	1	3	4
OTU593	3	29	1	2	9	13	9	4	6	9	17	22	18	5	4
OTU594	0	13	15	45	9	6	6	8	6	8	10	8	13	3	1
OTU595	5	10	7	2	0	0	3	7	26	62	20	2	1	2	4
OTU596	13	13	4	48	7	7	1	1	10	18	13	4	6	5	0
OTU597	0	15	2	0	4	18	7	12	6	2	13	28	40	1	2
OTU598	23	2	20	9	1	11	3	13	16	26	0	13	0	8	3
OTU599	5	5	5	15	57	3	28	2	4	2	12	0	9	0	1
OTU600	11	9	3	0	18	13	36	1	1	0	15	7	32	0	2
OTU601	4	19	13	16	5	11	10	17	5	10	14	9	9	3	3
OTU602	5	8	9	27	9	11	8	10	10	10	7	14	12	5	2
OTU603	4	25	2	17	9	11	9	0	4	7	15	10	24	7	3
OTU604	0	1	20	4	2	32	1	16	2	3	1	2	1	23	39
OTU605	0	11	1	2	28	23	16	1	2	6	17	14	22	2	2
OTU606	21	14	25	11	2	2	3	13	14	10	4	5	4	9	10
OTU607	1	12	2	14	21	18	11	6	7	14	7	16	14	3	1
OTU608	2	15	14	2	0	10	12	12	10	18	23	15	7	4	3
OTU609	15	4	5	8	6	11	10	7	33	14	7	9	9	3	4
OTU610	0	0	12	1	0	5	0	11	6	0	1	0	0	53	56
OTU611	0	0	8	0	0	0	0	7	0	2	1	0	1	60	65
OTU612	1	33	8	6	5	8	9	7	5	5	14	16	7	9	11
OTU613	2	0	28	0	0	0	1	17	0	2	0	0	1	43	50
OTU614	5	15	2	29	16	6	19	5	4	6	12	8	13	2	1
OTU615	2	7	21	21	9	8	10	17	3	10	8	10	11	2	4
OTU616	3	15	4	10	27	13	12	7	9	2	10	10	13	2	6
OTU617	2	15	11	6	8	4	23	8	3	2	10	20	8	15	8
OTU618	6	22	4	3	3	19	7	5	5	11	34	9	12	1	2
OTU619	3	3	20	14	4	11	22	19	8	7	3	6	13	4	6
OTU620	11	13	8	10	9	13	13	11	9	9	13	4	13	4	2
OTU621	4	10	4	8	28	12	16	2	10	3	18	14	5	4	4
OTU622	17	5	20	12	1	10	4	13	15	17	4	3	4	10	6
OTU623	0	32	4	15	3	15	16	0	0	0	14	19	19	1	3
OTU624	15	0	13	3	0	11	2	12	40	23	1	14	0	5	1
OTU625	1	16	2	4	12	21	20	0	5	4	16	21	16	2	0
OTU626	7	6	3	35	15	8	10	3	19	4	6	10	11	2	1
OTU627	0	0	50	5	1	0	0	37	0	2	0	0	0	24	20
OTU628	8	13	11	7	17	11	7	5	16	12	6	9	9	5	3
OTU629	12	0	11	33	0	2	0	8	18	14	0	1	0	19	21
OTU630	7	20	3	2	21	5	10	13	5	6	19	5	9	6	8
OTU631	5	14	8	3	15	14	5	8	9	5	18	13	12	2	7
OTU632	0	19	5	18	25	0	18	6	3	0	6	13	19	2	4
OTU633	3	0	10	0	2	0	0	5	4	0	2	0	1	38	72
OTU634	0	0	18	0	0	0	0	11	0	0	0	0	2	73	33
OTU635	28	1	45	10	0	2	1	39	0	2	0	2	2	3	2
OTU636	21	4	7	7	20	13	14	8	0	4	4	9	24	1	1
OTU637	23	4	11	1	12	10	6	10	10	10	6	10	10	5	9
OTU638	44	2	16	2	0	1	1	15	14	17	0	6	0	7	10
OTU639	10	8	4	26	15	14	2	2	9	6	7	12	14	2	4
OTU640	14	5	2	15	22	5	10	4	8	6	18	12	10	0	3
OTU641	7	10	0	13	20	13	15	4	8	7	10	8	7	6	6
OTU642	0	0	0	0	0	0	1	10	0	30	2	0	63	0	28
OTU643	11	1	1	18	0	4	0	0	32	41	0	7	1	8	9
OTU644	2	18	6	31	11	13	7	1	11	6	9	2	13	2	1
OTU645	0	0	58	1	0	0	0	59	0	4	3	0	3	1	4
OTU646	28	3	16	10	1	13	1	19	15	10	2	6	3	4	2
OTU647	4	15	6	1	13	15	7	7	7	5	21	11	12	3	5
OTU648	2	15	5	23	1	11	5	9	15	19	7	7	8	2	3
OTU649	125	2	3	1	0	1	0	0	0	0	0	0	0	0	0
OTU650	1	14	1	19	2	11	0	8	2	0	19	10	41	2	2
OTU651	14	24	30	1	0	2	3	17	3	1	24	3	9	0	1
OTU652	3	15	9	2	9	9	16	6	17	3	22	8	10	2	1
OTU653	5	20	5	0	2	6	9	1	14	11	20	13	19	1	6
OTU654	14	4	10	4	6	4	1	19	30	20	0	5	0	11	4
OTU655	0	14	3	23	19	9	7	3	9	10	14	7	10	1	2
OTU656	7	14	3	3	7	7	15	7	7	4	11	10	22	9	5
OTU657	0	4	51	5	3	1	0	55	0	1	5	1	0	4	1
OTU658	0	0	49	0	2	0	1	21	2	1	2	0	0	27	26
OTU659	4	49	7	2	1	0	0	9	0	0	55	3	1	0	0
OTU660	40	3	43	1	0	1	0	29	3	0	2	9	0	0	0
OTU661	7	11	2	8	7	15	1	6	6	4	15	12	32	2	2
OTU662	4	11	2	2	16	7	16	6	5	16	18	8	14	1	4
OTU663	5	15	8	3	12	14	16	0	4	5	16	14	10	3	5
OTU664	4	5	8	3	12	11	14	7	14	11	9	11	15	3	2
OTU665	12	10	2	18	19	3	18	1	10	3	0	9	14	5	5
OTU666	0	1	61	0	0	0	2	51	2	6	0	0	0	3	2
OTU667	3	9	3	23	2	12	13	2	4	2	8	15	30	1	0
OTU668	3	14	5	18	4	10	13	6	7	9	4	14	14	2	4
OTU669	1	9	6	17	9	8	11	8	18	5	6	1	10	10	8
OTU670	2	0	4	0	0	1	0	3	3	7	0	7	0	47	53
OTU671	5	19	5	19	21	7	2	5	2	8	9	8	12	3	2
OTU672	0	6	19	1	1	2	0	13	1	3	1	0	0	39	41
OTU673	16	8	9	1	3	8	10	10	12	14	7	14	5	5	4
OTU674	20	1	2	2	38	2	23	7	4	3	4	2	13	3	2
OTU675	0	10	0	3	0	21	23	0	0	0	15	26	25	2	1
OTU676	13	6	1	41	9	7	4	2	6	18	3	3	10	0	2
OTU677	1	9	11	13	5	6	12	8	5	6	16	19	4	4	6
OTU678	0	6	1	25	22	16	2	0	0	3	5	21	21	3	0
OTU679	33	1	14	5	2	3	5	23	14	5	4	7	3	2	3
OTU680	9	8	19	3	13	6	6	12	2	4	11	6	15	3	7
OTU681	21	0	8	7	6	15	0	9	24	19	2	7	1	2	3
OTU682	5	9	8	17	10	3	6	5	24	10	3	8	2	5	9
OTU683	4	19	2	1	11	24	5	2	11	7	22	8	4	1	2
OTU684	0	1	5	0	0	0	0	10	1	0	0	0	2	45	59
OTU685	11	9	8	4	3	19	4	10	10	20	5	13	2	4	1
OTU686	1	7	3	1	15	9	1	4	3	2	33	10	26	2	5
OTU687	0	0	21	2	1	0	0	17	1	0	0	0	0	55	25
OTU688	8	16	2	4	7	9	6	5	10	9	21	11	8	4	2
OTU689	1	0	38	0	0	0	2	36	0	0	4	2	0	21	18
OTU690	4	6	5	11	16	7	23	0	7	2	7	7	21	1	5
OTU691	7	14	4	4	7	6	6	9	17	11	14	11	6	0	5
OTU692	6	11	0	3	20	3	0	0	5	8	11	17	26	5	6
OTU693	6	0	22	2	0	2	0	18	16	10	0	3	0	26	15
OTU694	11	0	40	0	0	2	0	30	4	9	1	2	3	12	6
OTU695	10	11	0	2	7	13	25	3	9	5	5	6	16	6	2
OTU696	0	5	1	33	8	10	8	3	2	3	10	15	20	0	2
OTU697	20	0	2	0	0	4	0	6	49	17	1	8	2	5	6
OTU698	1	3	1	18	18	12	2	0	0	0	4	36	23	1	1
OTU699	5	10	2	6	28	10	15	7	3	3	3	9	14	1	2
OTU700	0	1	0	0	0	47	0	3	1	1	4	55	4	0	2
OTU701	0	0	11	0	0	0	0	17	3	0	0	0	0	44	43
OTU702	0	12	0	4	35	10	10	4	1	6	13	11	4	5	3
OTU703	0	1	23	1	0	0	1	22	0	1	1	0	0	36	32
OTU704	0	0	9	0	2	0	0	8	0	0	1	1	0	58	39
OTU705	5	2	4	6	0	0	0	5	24	54	1	3	0	6	8
OTU706	4	17	13	3	6	8	6	14	13	6	7	9	5	4	3
OTU707	1	1	45	8	0	1	3	44	1	0	5	3	1	2	2
OTU708	17	0	6	10	3	8	0	3	16	43	0	7	0	1	3
OTU709	3	3	41	1	3	2	3	38	6	4	2	0	3	1	7
OTU710	3	13	6	8	1	23	11	3	8	6	15	8	11	1	0
OTU711	2	19	6	5	8	11	16	1	1	5	17	10	10	0	5
OTU712	1	18	2	0	8	18	20	3	1	1	15	10	13	3	3
OTU713	7	8	2	11	21	5	16	6	6	3	10	6	9	1	5
OTU714	4	13	3	14	4	7	7	9	12	9	10	12	6	5	1
OTU715	6	12	5	5	1	15	11	6	9	12	10	6	12	3	1
OTU716	0	8	3	8	6	14	16	5	0	5	11	12	19	3	4
OTU717	20	0	7	0	1	5	4	2	34	32	1	3	1	1	3
OTU718	7	9	7	17	7	11	5	8	5	3	5	9	16	5	0
OTU719	13	2	7	18	0	0	0	7	24	26	4	1	0	7	4
OTU720	10	4	3	5	18	10	14	3	12	6	1	4	7	11	4
OTU721	2	13	1	22	4	2	2	5	2	9	15	13	19	1	2
OTU722	2	6	13	3	11	5	5	14	5	2	8	20	7	4	7
OTU723	6	11	1	6	3	15	20	4	0	0	7	14	23	0	2
OTU724	1	0	0	2	1	52	0	0	0	0	0	49	6	0	0
OTU725	13	16	6	2	5	7	11	6	11	0	14	6	5	5	4
OTU726	14	12	9	0	5	6	1	9	5	3	15	9	15	6	2
OTU727	1	1	13	0	32	0	22	14	0	0	0	0	4	13	11
OTU728	12	1	4	11	3	10	0	8	21	15	0	11	0	6	9
OTU729	14	2	13	2	6	11	5	5	18	12	0	11	0	6	5
OTU730	8	5	1	13	10	10	4	3	22	13	7	8	5	1	0
OTU731	8	5	9	2	21	13	7	0	0	2	1	7	3	16	15
OTU732	3	11	3	15	11	3	13	2	10	8	10	5	11	3	1
OTU733	2	13	2	8	8	6	4	2	15	18	10	6	7	6	1
OTU734	42	2	20	1	0	0	1	22	4	11	3	2	0	0	0
OTU735	0	13	1	18	29	6	4	1	0	5	11	11	9	0	0
OTU736	12	4	2	4	15	13	12	1	9	15	6	2	10	3	0
OTU737	0	4	3	1	8	9	5	5	5	35	9	13	5	3	3
OTU738	1	30	5	4	2	7	13	12	0	4	10	11	7	0	1
OTU739	2	4	16	40	8	3	1	17	2	0	8	6	0	0	0
OTU740	0	3	10	2	1	2	2	14	4	3	3	5	5	26	27
OTU741	0	0	3	0	0	0	0	3	0	0	1	0	3	47	50
OTU742	7	9	2	29	4	7	7	2	10	6	4	6	8	3	3
OTU743	0	0	1	0	0	0	5	3	0	0	0	0	19	49	30
OTU744	10	9	4	24	8	12	5	2	7	3	4	6	7	3	2
OTU745	1	4	12	13	13	2	7	7	4	4	1	8	9	13	8
OTU746	1	16	8	14	7	4	14	10	1	6	3	11	7	1	2
OTU747	5	6	4	2	10	1	1	8	4	7	11	12	28	5	1
OTU748	1	20	6	1	5	12	10	7	4	6	6	15	9	1	2
OTU749	1	6	0	2	22	15	11	1	1	4	9	16	14	2	1
OTU750	0	3	50	2	0	0	0	42	1	0	1	0	1	3	1
OTU751	0	1	9	1	12	8	4	4	1	0	21	19	24	0	0
OTU752	1	3	11	12	1	12	4	12	4	5	4	3	1	15	16
OTU753	1	0	7	0	0	0	1	3	2	2	0	0	1	56	31
OTU754	104	0	0	0	0	0	0	0	0	0	0	0	0	0	0
OTU755	3	10	2	7	2	14	3	5	10	13	5	10	15	3	1
OTU756	9	2	1	1	6	9	5	5	11	14	13	10	7	1	9
OTU757	0	14	8	18	0	4	7	2	11	5	9	9	8	5	3
OTU758	10	5	2	2	3	9	4	4	21	21	4	10	4	3	0
OTU759	2	7	3	2	13	6	13	6	5	1	1	5	5	15	18
OTU760	3	5	0	1	8	6	1	9	5	10	14	11	24	3	2
OTU761	4	20	5	0	1	6	1	6	2	1	11	6	32	2	5
OTU762	1	2	8	1	2	3	0	0	4	11	36	17	5	0	12
OTU763	0	1	0	16	10	10	1	5	1	1	12	12	27	4	2
OTU764	0	19	0	0	15	1	3	1	0	0	32	4	23	1	2
OTU765	7	3	2	7	9	8	2	7	16	14	8	4	8	4	2
OTU766	0	1	7	9	28	9	19	0	3	5	1	3	14	0	2
OTU767	14	0	4	1	0	0	0	6	35	25	0	1	0	9	6
OTU768	5	6	0	11	5	11	8	0	8	13	13	7	7	5	2
OTU769	0	0	16	0	2	0	0	6	0	0	1	0	1	39	35
OTU770	1	10	2	11	15	4	9	0	5	8	13	3	9	5	5
OTU771	0	11	3	10	0	11	8	4	2	1	19	15	11	4	1
OTU772	0	10	0	19	5	11	18	1	0	0	9	5	18	3	1
OTU773	5	9	6	28	9	7	8	3	3	13	2	2	4	0	1
OTU774	4	11	20	5	1	4	25	7	4	1	3	3	4	3	4
OTU775	9	9	2	0	17	6	8	9	6	7	11	5	4	4	2
OTU776	8	8	6	11	3	3	2	4	15	10	4	11	7	2	5
OTU777	2	0	1	20	6	9	4	7	9	16	3	0	12	5	5
OTU778	5	10	4	3	8	9	11	6	12	4	4	9	11	2	0
OTU779	13	6	3	8	8	10	13	2	8	4	4	5	9	2	3
OTU780	0	1	3	0	0	0	0	1	1	0	0	0	3	40	49
OTU781	0	1	6	0	0	1	1	6	0	1	3	5	2	35	37
OTU782	0	13	5	5	9	2	11	3	1	9	9	6	14	11	0
OTU783	0	6	11	0	9	3	0	7	2	3	1	2	3	24	27
OTU784	10	7	3	24	3	6	6	3	5	6	13	5	4	2	1
OTU785	4	11	2	15	2	2	6	4	12	19	6	5	5	4	1
OTU786	10	9	4	1	7	16	3	5	5	6	9	9	9	0	4
OTU787	9	8	4	26	5	2	1	6	2	8	13	5	6	1	1
OTU788	1	9	3	2	12	2	3	3	8	21	12	2	6	9	4
OTU789	0	1	14	0	2	1	0	18	0	2	2	1	0	30	26
OTU790	1	3	0	1	0	34	0	0	2	3	2	46	5	0	0
OTU791	0	6	1	2	8	29	3	0	6	1	10	22	9	0	0
OTU792	10	6	5	1	1	2	3	9	15	15	7	6	6	5	6
OTU793	12	1	5	0	0	0	0	3	41	13	1	2	0	13	6
OTU794	3	7	3	2	6	13	5	5	7	14	20	1	6	1	4
OTU795	0	0	18	0	3	2	0	16	0	4	2	2	1	29	20
OTU796	6	13	2	0	6	3	2	5	1	1	7	26	21	2	1
OTU797	6	5	7	2	21	8	4	1	7	5	8	5	13	2	2
OTU798	12	0	20	0	0	3	0	19	6	4	0	0	0	19	13
OTU799	4	11	2	4	16	4	15	3	6	7	6	4	12	0	1
OTU800	26	1	15	4	0	2	0	11	12	9	1	0	0	5	9
OTU801	0	4	11	0	2	7	5	7	0	0	20	17	20	1	1
OTU802	5	1	13	7	9	2	7	8	5	4	1	7	5	14	6
OTU803	4	1	2	1	11	20	10	0	12	12	0	9	9	1	2
OTU804	7	6	4	2	24	12	4	3	5	2	12	4	6	2	1
OTU805	1	5	10	1	4	7	5	5	1	22	7	16	9	0	1
OTU806	26	0	19	0	0	2	1	15	22	4	0	1	0	3	1
OTU807	1	13	0	0	11	4	0	2	1	0	23	6	30	1	1
OTU808	2	7	5	0	10	14	0	6	4	6	21	13	2	2	1
OTU809	8	11	4	18	0	5	5	5	5	9	4	4	11	3	1
OTU810	2	13	0	8	14	7	8	1	3	5	14	10	6	1	1
OTU811	12	7	2	0	11	7	7	3	1	17	6	5	6	5	4
OTU812	8	4	5	3	1	8	5	2	13	16	17	4	4	3	0
OTU813	10	5	3	4	3	11	5	4	16	4	7	9	10	0	2
OTU814	0	12	30	0	0	3	2	15	0	0	18	7	6	0	0
OTU815	16	14	19	3	0	2	1	8	1	8	11	4	3	0	3
OTU816	4	14	2	4	4	6	6	3	5	3	26	6	9	0	1
OTU817	13	1	3	0	0	1	1	5	36	9	0	0	0	13	10
OTU818	4	4	2	12	8	5	4	2	6	19	6	9	10	0	1
OTU819	10	18	13	3	0	6	5	9	0	0	10	8	8	2	0
OTU820	6	5	4	5	18	2	0	2	6	2	5	9	25	1	2
OTU821	6	7	6	8	3	10	5	1	7	15	12	4	5	2	1
OTU822	6	14	17	12	4	13	1	5	1	5	8	2	3	1	0
OTU823	0	0	7	1	0	0	1	7	0	0	0	0	0	53	22
OTU824	0	0	14	0	0	0	0	7	0	0	1	0	0	43	26
OTU825	4	10	1	6	9	4	3	0	5	8	22	3	9	1	6
OTU826	2	4	0	28	10	5	9	5	1	3	6	6	9	0	3
OTU827	2	0	12	0	0	7	0	2	24	30	0	9	1	0	3
OTU828	6	7	1	3	0	9	4	9	14	24	9	2	0	1	1
OTU829	0	7	6	3	5	15	9	0	7	10	9	7	11	1	0
OTU830	3	18	0	0	7	16	0	3	3	0	14	8	17	0	1
OTU831	0	1	10	0	5	4	3	20	0	1	1	7	0	24	14
OTU832	10	17	4	0	0	1	10	3	5	11	6	10	7	0	6
OTU833	1	0	10	0	0	0	1	6	0	0	0	0	2	38	31
OTU834	1	6	3	14	3	7	1	5	10	1	9	4	22	2	1
OTU835	0	10	11	4	2	5	12	6	3	1	8	6	8	7	6
OTU836	0	0	23	0	2	2	0	15	0	0	0	0	0	26	21
OTU837	2	6	2	18	20	9	1	2	1	3	6	7	10	0	2
OTU838	2	7	5	1	7	8	6	3	5	4	13	11	12	4	1
OTU839	4	9	4	4	8	8	2	5	14	8	3	8	8	3	1
OTU840	0	12	0	19	6	12	8	2	9	3	4	7	4	3	0
OTU841	4	17	15	8	0	4	7	7	0	3	1	11	8	0	4
OTU842	0	9	3	6	2	4	5	4	5	11	19	9	10	1	1
OTU843	17	1	11	14	3	1	0	9	5	10	4	2	0	6	6
OTU844	16	8	17	20	0	5	0	2	9	8	0	1	0	2	0
OTU845	3	7	4	7	2	8	5	8	8	16	6	8	3	1	2
OTU846	3	0	6	13	3	8	0	5	20	18	0	8	0	1	3
OTU847	5	4	4	5	24	7	10	2	1	4	7	4	8	2	1
OTU848	6	2	4	0	0	0	0	7	29	27	1	4	0	1	7
OTU849	0	0	3	0	0	2	0	5	1	1	0	1	0	37	38
OTU850	0	0	5	0	0	0	1	3	0	1	2	0	1	33	41
OTU851	2	6	11	0	0	5	0	5	20	22	4	8	0	3	1
OTU852	9	1	6	38	0	1	0	5	9	7	1	2	1	4	2
OTU853	2	15	3	1	4	9	2	6	11	3	14	7	3	2	4
OTU854	3	8	2	0	5	5	3	3	10	9	9	7	6	6	9
OTU855	6	0	0	1	0	6	0	14	30	23	0	5	0	0	0
OTU856	0	45	0	0	2	5	2	2	0	0	21	2	6	0	0
OTU857	0	0	24	0	0	2	0	12	1	1	0	0	0	20	25
OTU858	1	8	3	15	0	1	4	4	1	12	18	9	7	2	0
OTU859	9	2	7	1	0	18	1	12	3	8	3	12	6	2	1
OTU860	2	8	3	0	3	5	3	8	11	3	9	1	8	13	7
OTU861	0	3	2	19	16	6	9	0	1	1	1	12	13	1	0
OTU862	4	0	18	0	0	2	0	7	5	1	0	2	1	22	22
OTU863	20	19	6	0	7	4	5	1	0	4	8	5	4	0	0
OTU864	0	0	9	0	2	3	0	11	0	5	0	1	0	22	30
OTU865	17	2	3	2	0	4	0	4	12	29	0	6	1	2	1
OTU866	2	10	4	7	6	5	12	3	5	3	6	8	9	1	2
OTU867	0	5	2	29	15	3	0	1	1	0	7	3	16	0	1
OTU868	6	11	6	10	0	7	2	5	18	5	3	4	2	2	1
OTU869	2	3	2	5	35	4	15	4	0	1	2	5	3	1	0
OTU870	0	4	26	0	1	0	1	29	0	0	1	2	1	5	12
OTU871	3	5	0	1	6	15	6	4	2	5	10	16	8	0	1
OTU872	1	1	1	7	24	1	3	0	3	13	4	10	8	2	3
OTU873	5	8	2	5	22	2	12	3	1	1	6	1	9	3	1
OTU874	0	2	37	0	0	0	1	41	0	0	0	0	0	0	0
OTU875	13	4	1	0	2	4	0	8	6	2	7	14	19	1	0
OTU876	0	7	1	0	1	19	12	5	1	0	12	12	7	2	1
OTU877	1	6	0	5	11	4	2	2	3	1	4	9	21	7	4
OTU878	0	0	18	0	0	0	0	18	2	0	1	0	3	23	15
OTU879	3	12	3	18	10	1	4	5	5	0	4	10	3	0	2
OTU880	1	3	4	11	8	5	1	9	6	0	5	12	12	1	2
OTU881	4	7	1	0	7	8	11	3	9	3	6	7	6	4	4
OTU882	0	2	0	22	10	6	3	0	0	0	8	9	18	1	0
OTU883	10	7	1	6	11	8	4	0	2	6	11	3	9	1	0
OTU884	2	7	2	1	8	8	5	6	5	2	14	7	10	1	1
OTU885	2	1	0	12	15	15	9	1	4	2	4	6	6	0	2
OTU886	0	0	0	0	0	0	1	4	13	3	2	13	16	16	11
OTU887	18	0	11	4	0	5	0	5	10	12	0	3	0	5	5
OTU888	8	4	4	1	3	1	2	7	11	20	3	6	3	2	3
OTU889	2	6	4	0	5	8	14	5	3	0	7	5	17	2	0
OTU890	0	0	16	0	0	0	0	6	0	0	0	0	0	30	26
OTU891	1	0	7	0	0	1	0	4	0	0	1	1	0	25	37
OTU892	14	15	11	10	6	20	0	0	1	0	0	0	0	0	0
OTU893	0	0	1	3	16	9	5	1	8	13	3	4	10	3	1
OTU894	0	0	24	0	0	1	0	18	2	0	2	1	0	15	14
OTU895	0	16	0	7	4	7	9	1	3	2	8	7	10	2	1
OTU896	0	0	0	42	0	0	0	0	0	1	0	0	0	6	27
OTU897	0	0	19	0	0	1	0	13	5	1	0	2	0	17	18
OTU898	3	10	4	1	3	8	2	3	5	1	6	2	3	18	7
OTU899	0	6	1	1	1	16	10	5	0	1	4	12	19	0	0
OTU900	0	0	2	0	0	1	0	3	1	0	0	0	1	31	37
OTU901	0	0	2	0	14	15	5	0	0	1	11	12	14	1	1
OTU902	10	1	5	21	1	7	2	4	9	11	0	3	0	1	1
OTU903	5	11	4	23	1	2	3	2	3	10	4	0	5	1	1
OTU904	6	10	4	0	4	8	7	4	7	4	7	4	6	1	3
OTU905	2	0	23	0	0	0	0	24	0	1	0	0	0	19	6
OTU906	4	9	8	38	0	0	0	2	2	3	2	4	3	0	0
OTU907	1	16	0	6	7	5	12	1	2	0	14	4	2	0	5
OTU908	0	4	0	37	5	6	7	1	0	0	2	5	7	0	1
OTU909	0	1	19	0	12	3	1	13	1	0	2	1	2	12	8
OTU910	1	5	1	9	21	6	0	0	3	8	9	2	7	0	2
OTU911	0	7	8	19	12	0	0	6	4	0	5	8	4	1	0
OTU912	8	5	4	10	14	6	5	4	3	2	1	4	6	1	1
OTU913	0	0	40	0	0	0	1	18	0	0	0	0	0	10	4
OTU914	4	0	9	0	0	0	0	19	16	14	0	8	2	0	1
OTU915	0	2	8	1	1	5	2	2	3	8	0	0	0	24	17
OTU916	4	0	1	0	6	10	5	3	3	3	0	10	1	12	14
OTU917	1	3	6	7	4	3	13	7	4	2	8	5	5	2	2
OTU918	0	0	6	0	0	0	1	9	1	4	2	0	4	31	14
OTU919	2	0	8	20	0	8	0	2	2	24	0	2	0	2	2
OTU920	3	11	0	2	0	7	5	3	3	7	10	10	11	0	0
OTU921	32	7	17	8	1	1	0	0	1	1	0	0	0	3	0
OTU922	2	5	5	1	9	3	10	8	5	6	2	0	3	8	4
OTU923	0	8	2	2	12	1	0	0	6	8	11	8	8	3	2
OTU924	1	1	19	0	0	0	0	12	1	3	2	3	0	17	12
OTU925	11	0	6	0	0	1	0	4	20	23	0	1	1	2	1
OTU926	3	6	2	4	4	3	0	3	9	19	2	8	4	0	3
OTU927	4	8	2	8	6	10	5	1	4	1	8	5	5	1	2
OTU928	17	2	7	1	3	7	0	9	5	3	7	4	4	0	1
OTU929	8	0	2	2	2	4	0	5	17	18	8	1	1	2	0
OTU930	2	9	1	0	16	5	1	4	0	4	6	7	12	1	2
OTU931	2	4	1	22	3	8	4	3	3	5	6	1	7	0	1
OTU932	2	3	27	2	0	3	0	13	2	5	1	4	0	6	2
OTU933	4	5	3	20	10	0	8	3	2	0	4	3	4	0	4
OTU934	0	1	37	0	0	4	0	4	0	0	4	0	0	12	8
OTU935	7	6	4	1	8	5	1	1	0	19	5	3	6	0	2
OTU936	0	10	0	13	10	4	0	1	0	3	18	4	4	1	0
OTU937	3	2	3	4	14	4	3	7	8	7	0	3	3	2	5
OTU938	7	3	5	9	0	4	0	9	8	11	2	5	1	3	1
OTU939	2	2	0	18	7	8	5	3	2	7	4	5	2	3	0
OTU940	4	0	12	0	1	2	3	3	5	3	1	1	0	16	17
OTU941	3	4	4	12	12	2	0	1	1	0	6	3	16	1	3
OTU942	1	7	5	8	9	1	8	0	3	0	7	6	8	3	1
OTU943	2	19	11	2	0	2	3	12	1	0	9	4	2	0	0
OTU944	3	5	1	1	8	15	5	3	0	1	7	7	8	2	1
OTU945	8	0	6	0	0	3	0	7	13	19	5	4	0	0	2
OTU946	15	3	6	2	1	2	0	4	12	15	0	4	2	0	1
OTU947	24	4	13	1	1	4	1	12	0	1	3	0	3	0	0
OTU948	6	3	3	4	10	0	9	4	6	7	5	5	5	0	0
OTU949	6	11	13	9	2	4	1	2	6	8	2	1	0	1	1
OTU950	0	3	0	24	17	2	0	1	0	0	5	5	8	2	0
OTU951	0	3	29	0	1	0	3	26	1	0	4	0	0	0	0
OTU952	0	7	4	9	3	3	3	2	5	3	3	14	5	3	2
OTU953	3	18	0	0	26	0	0	0	1	0	14	2	1	1	0
OTU954	4	1	9	6	2	6	0	7	10	4	0	9	1	6	1
OTU955	4	3	0	6	12	3	7	5	7	3	5	5	5	1	0
OTU956	0	0	20	0	1	0	0	24	0	0	0	0	0	14	7
OTU957	7	3	3	7	0	4	3	1	0	0	18	9	10	0	1
OTU958	0	3	18	0	0	0	0	12	0	2	4	2	0	11	14
OTU959	2	11	0	2	1	7	16	2	0	0	10	7	7	0	0
OTU960	15	4	2	4	0	7	0	3	6	10	6	1	1	1	5
OTU961	0	12	3	11	6	1	2	6	2	4	6	5	4	2	1
OTU962	3	0	11	5	0	11	0	5	13	1	0	15	0	0	1
OTU963	0	7	8	5	2	7	3	4	7	4	3	6	8	1	0
OTU964	0	5	11	3	0	5	1	11	3	8	6	2	7	2	1
OTU965	0	4	0	12	5	13	2	2	0	0	6	7	13	1	0
OTU966	0	0	0	0	0	0	13	1	1	14	10	3	6	4	13
OTU967	7	9	1	4	2	2	0	1	0	1	9	12	11	2	3
OTU968	6	8	3	0	1	12	5	2	7	2	3	7	6	2	0
OTU969	0	0	0	3	0	2	0	0	0	7	0	0	0	17	35
OTU970	0	0	35	0	0	0	0	27	0	0	0	0	0	1	1
OTU971	1	2	0	3	7	10	4	1	0	1	3	12	16	2	2
OTU972	14	1	11	0	0	1	1	4	15	11	0	2	0	2	2
OTU973	0	0	0	0	0	0	1	3	0	12	0	3	11	19	15
OTU974	3	1	11	0	2	3	0	7	13	0	4	7	10	1	2
OTU975	0	0	3	0	0	0	0	3	0	2	0	0	0	31	25
OTU976	2	4	3	20	1	5	3	2	5	7	5	3	2	2	0
OTU977	0	1	11	0	0	1	1	12	0	0	0	0	0	29	8
OTU978	0	0	0	0	0	1	0	0	0	1	0	0	0	34	27
OTU979	4	1	9	1	1	0	2	12	0	0	0	0	4	19	10
OTU980	0	0	0	0	17	7	12	0	6	1	3	8	2	5	2
OTU981	2	6	1	0	3	3	4	3	6	7	6	16	4	0	2
OTU982	0	3	0	9	6	8	6	0	0	0	7	11	13	0	0
OTU983	0	0	11	0	0	0	0	11	0	0	1	0	0	21	19
OTU984	0	15	1	1	7	3	5	2	0	0	10	5	12	1	1
OTU985	19	0	3	0	0	1	0	6	19	8	1	0	2	3	1
OTU986	37	4	17	3	0	1	0	0	0	0	0	1	0	0	0
OTU987	0	7	16	0	0	1	0	18	2	4	6	2	2	2	2
OTU988	2	3	1	12	9	4	3	0	10	7	4	2	4	1	0
OTU989	0	0	43	0	0	0	0	9	2	0	1	0	0	0	7
OTU990	2	0	13	10	2	5	0	5	1	6	0	3	1	10	4
OTU991	3	1	3	0	0	6	0	4	16	18	0	4	0	2	5
OTU992	0	0	7	0	1	0	0	6	1	0	0	0	1	20	26
OTU993	11	3	3	2	3	12	10	3	1	0	3	6	5	0	0
OTU994	3	11	0	6	5	6	6	2	1	6	9	3	3	1	0
OTU995	1	0	2	24	0	5	0	3	15	6	0	1	0	1	4
OTU996	1	1	31	0	0	0	0	25	0	1	0	0	0	0	2
OTU997	3	1	13	2	4	4	3	9	2	1	0	5	2	8	4
OTU998	0	0	12	0	0	0	1	11	0	0	0	0	1	16	20
OTU999	11	1	4	0	0	7	0	0	12	16	0	6	0	2	2
OTU1000	61	0	0	0	0	0	0	0	0	0	0	0	0	0	0
OTU1001	5	8	5	1	0	3	0	2	10	13	5	0	1	5	3
OTU1002	0	2	0	41	1	4	2	1	0	0	3	1	5	0	1
OTU1003	10	2	1	1	1	10	0	2	10	19	1	2	0	0	2
OTU1004	2	5	5	0	4	6	2	1	8	10	8	3	2	3	2
OTU1005	6	2	22	0	0	3	0	18	0	0	0	1	0	4	5
OTU1006	3	7	4	2	1	7	1	8	5	9	5	4	0	2	3
OTU1007	0	0	3	0	0	0	14	2	2	6	3	4	3	12	11
OTU1008	3	4	1	15	2	2	7	0	2	6	4	4	10	0	0
OTU1009	0	1	7	3	3	5	17	4	1	1	0	6	0	6	6
OTU1010	23	5	3	1	0	6	2	4	3	4	4	2	2	0	1
OTU1011	10	1	3	1	13	0	0	3	3	14	8	4	0	0	0
OTU1012	3	5	4	0	2	3	3	4	6	10	2	9	7	1	1
OTU1013	11	0	5	2	0	2	0	3	10	20	0	5	0	2	0
OTU1014	0	0	9	1	0	0	1	7	0	0	1	0	0	22	19
OTU1015	0	8	1	14	8	6	4	1	1	9	1	5	2	0	0
OTU1016	0	0	1	0	0	0	5	1	7	2	0	8	17	8	11
OTU1017	7	4	1	8	11	4	6	1	7	1	5	2	0	2	1
OTU1018	0	8	0	10	1	7	11	0	1	0	5	5	12	0	0
OTU1019	2	4	3	1	2	5	7	5	3	6	9	6	6	1	0
OTU1020	1	3	7	5	5	2	6	2	3	4	2	8	6	2	3
OTU1021	5	0	2	0	0	1	0	4	24	15	0	4	0	2	2
OTU1022	0	6	21	0	0	0	0	20	1	4	2	1	0	3	1
OTU1023	1	2	9	1	1	1	0	13	0	2	0	0	0	18	11
OTU1024	6	2	6	1	0	1	1	8	7	2	5	0	0	10	10
OTU1025	9	12	1	0	4	8	8	0	1	2	0	8	5	1	0
OTU1026	15	2	1	0	0	1	0	1	24	7	0	0	0	5	3
OTU1027	0	0	2	0	0	0	0	6	3	3	0	0	0	15	30
OTU1028	1	5	4	16	2	9	4	3	2	0	3	5	4	1	0
OTU1029	5	8	10	17	0	5	0	4	2	6	0	0	0	1	1
OTU1030	0	8	0	7	7	8	7	0	0	1	5	6	8	0	2
OTU1031	14	10	3	3	1	4	1	2	4	6	4	5	0	2	0
OTU1032	0	0	19	0	1	0	0	15	7	9	1	0	1	4	2
OTU1033	9	3	1	0	4	4	5	0	8	14	1	2	7	0	0
OTU1034	8	8	5	5	4	7	8	1	3	3	4	0	2	0	0
OTU1035	0	0	1	1	2	24	0	0	0	0	0	30	0	0	0
OTU1036	0	4	2	4	17	3	2	2	3	0	5	7	7	0	2
OTU1037	0	0	0	0	5	0	0	5	2	3	7	5	3	7	21
OTU1038	6	4	1	6	4	7	9	2	3	2	4	4	3	3	0
OTU1039	0	5	0	0	18	5	9	0	0	0	5	7	8	0	1
OTU1040	1	1	1	11	5	0	2	0	12	23	1	0	1	0	0
OTU1041	3	1	13	0	0	2	2	12	5	1	0	1	4	8	6
OTU1042	0	1	5	1	0	0	1	17	1	1	0	0	2	20	8
OTU1043	0	8	1	11	13	5	2	3	2	1	7	2	0	1	1
OTU1044	4	4	2	3	10	2	8	1	7	3	3	6	2	2	0
OTU1045	0	0	9	0	2	0	0	8	0	6	0	1	0	16	15
OTU1046	0	19	0	1	11	4	0	1	0	0	13	3	5	0	0
OTU1047	31	0	4	0	0	1	0	1	11	5	0	1	0	2	1
OTU1048	2	5	33	0	0	1	0	8	1	1	3	1	2	0	0
OTU1049	10	0	13	0	0	1	0	4	8	16	0	2	0	2	0
OTU1050	0	0	0	53	0	0	3	0	0	0	0	0	0	0	0
OTU1051	9	5	3	5	1	6	3	2	0	12	0	5	0	0	5
OTU1052	0	2	1	7	13	0	7	1	0	0	3	10	12	0	0
OTU1053	0	9	2	0	0	6	16	2	0	0	4	3	12	2	0
OTU1054	3	2	7	8	2	2	0	1	3	4	10	9	1	0	4
OTU1055	0	1	2	0	0	0	1	1	1	4	0	0	1	27	17
OTU1056	0	0	2	0	0	0	0	2	0	1	0	0	0	33	17
OTU1057	5	1	12	23	0	2	0	0	4	2	1	3	0	1	1
OTU1058	1	1	1	0	6	4	2	3	7	9	11	1	8	1	0
OTU1059	1	9	0	0	1	12	7	2	1	2	6	8	6	0	0
OTU1060	2	0	5	0	1	1	2	6	18	14	1	0	1	1	3
OTU1061	5	2	2	5	3	1	1	3	8	6	6	4	2	1	6
OTU1062	6	2	9	15	0	0	0	6	6	5	1	0	0	2	3
OTU1063	3	1	1	17	3	1	0	1	5	4	5	1	7	4	1
OTU1064	6	7	2	0	4	1	1	3	8	6	4	3	2	0	7
OTU1065	2	2	0	0	24	3	4	0	4	0	3	9	3	0	0
OTU1066	16	4	8	6	2	1	1	0	8	5	1	0	0	1	1
OTU1067	0	11	0	0	1	3	0	0	5	2	13	9	7	1	2
OTU1068	6	6	0	0	10	4	4	5	1	1	4	8	4	1	0
OTU1069	5	11	10	16	4	5	0	0	1	0	0	0	0	1	1
OTU1070	7	1	0	2	6	7	3	1	2	6	2	3	9	3	1
OTU1071	0	1	1	0	0	0	0	5	2	5	1	0	1	13	24
OTU1072	0	0	4	0	0	0	0	1	5	0	0	0	0	19	24
OTU1073	0	6	0	12	13	0	1	0	9	1	4	0	6	1	0
OTU1074	0	8	5	4	0	5	3	1	5	6	2	7	4	2	1
OTU1075	1	4	1	20	5	4	3	1	0	4	4	2	2	1	1
OTU1076	0	0	0	0	0	0	0	1	0	0	0	0	0	26	26
OTU1077	7	5	0	0	9	5	10	1	2	0	5	2	4	1	2
OTU1078	1	0	15	1	0	2	1	11	1	0	0	0	0	7	13
OTU1079	2	6	4	2	2	10	2	2	2	0	6	10	1	1	2
OTU1080	1	2	10	0	1	5	1	7	1	0	3	4	1	11	5
OTU1081	0	4	5	13	4	3	5	1	3	1	1	7	2	1	2
OTU1082	0	4	1	9	4	2	0	4	1	9	8	3	4	3	0
OTU1083	4	12	16	10	1	9	0	0	0	0	0	0	0	0	0
OTU1084	0	7	0	2	9	8	0	1	0	0	12	2	8	1	2
OTU1085	2	2	6	7	8	2	1	3	1	7	0	1	3	7	2
OTU1086	3	5	4	5	5	0	6	0	2	3	1	8	4	2	3
OTU1087	0	1	1	0	0	0	1	1	0	0	1	0	1	19	26
OTU1088	2	16	2	5	0	4	3	0	0	0	7	4	5	3	0
OTU1089	0	7	1	2	6	3	11	0	1	1	2	9	8	0	0
OTU1090	5	4	1	13	2	5	2	1	4	4	4	4	2	0	0
OTU1091	2	2	8	0	4	4	3	8	7	2	1	2	3	3	2
OTU1092	0	0	0	0	4	15	12	2	7	0	5	1	3	1	1
OTU1093	0	4	1	7	2	2	6	2	4	5	5	3	6	2	2
OTU1094	0	0	0	0	0	0	0	0	2	0	0	0	1	19	29
OTU1095	0	0	0	0	0	0	0	3	0	0	0	0	0	21	26
OTU1096	0	10	0	11	0	1	4	3	5	1	3	4	5	1	2
OTU1097	0	0	6	0	0	0	0	8	0	0	0	0	0	23	13
OTU1098	2	1	4	2	1	3	8	7	0	5	6	6	5	0	0
OTU1099	1	5	2	0	1	2	8	1	8	5	6	4	7	0	0
OTU1100	1	7	1	0	9	5	11	1	1	0	3	4	7	0	0
OTU1101	1	1	2	1	7	3	0	0	5	1	4	4	12	0	8
OTU1102	9	0	15	0	0	4	2	5	5	2	2	1	2	0	2
OTU1103	4	3	3	0	9	4	1	3	2	2	3	6	9	0	0
OTU1104	3	1	1	0	4	7	0	2	5	0	3	16	6	1	0
OTU1105	0	0	3	25	3	1	0	2	3	4	0	3	3	1	1
OTU1106	9	1	11	12	0	0	0	8	5	0	0	0	0	0	3
OTU1107	0	13	2	0	0	3	0	2	2	0	20	5	1	1	0
OTU1108	10	1	6	0	0	5	0	1	0	4	1	3	4	4	10
OTU1109	0	9	1	0	6	5	4	1	0	5	6	2	9	1	0
OTU1110	1	2	9	3	0	0	0	11	0	0	0	0	2	9	12
OTU1111	0	12	0	0	6	4	1	1	0	0	5	6	14	0	0
OTU1112	0	0	1	9	0	0	1	4	0	0	0	0	0	15	18
OTU1113	0	1	3	3	1	2	3	3	4	19	1	1	2	3	2
OTU1114	1	3	4	11	6	0	1	2	3	9	6	1	1	0	0
OTU1115	3	2	1	0	1	7	2	1	6	5	13	3	4	0	0
OTU1116	0	3	2	1	4	7	4	7	4	2	7	6	0	1	0
OTU1117	3	1	0	6	2	6	5	4	4	3	3	2	8	0	1
OTU1118	14	0	4	1	1	0	0	3	10	13	1	1	0	0	0
OTU1119	0	1	3	0	0	0	0	2	1	9	0	0	2	17	13
OTU1120	12	14	2	18	0	0	0	0	0	1	0	1	0	0	0
OTU1121	3	1	2	2	2	3	0	0	9	12	1	5	2	2	4
OTU1122	0	0	10	0	0	0	0	5	0	0	3	0	0	18	12
OTU1123	22	2	3	0	5	3	1	0	1	4	4	2	0	0	0
OTU1124	9	0	3	4	0	0	0	4	12	6	0	4	0	4	1
OTU1125	9	0	6	5	0	3	0	1	2	17	0	3	0	0	1
OTU1126	0	6	0	11	3	6	3	0	4	1	4	4	0	5	0
OTU1127	0	7	0	21	4	5	0	0	0	0	2	0	6	1	1
OTU1128	0	4	1	1	3	8	0	1	1	0	15	3	9	0	1
OTU1129	0	0	9	18	0	5	0	6	2	0	0	0	0	4	3
OTU1130	0	0	4	0	2	0	0	6	0	0	0	0	0	14	21
OTU1131	1	0	15	0	2	0	0	4	0	0	0	1	0	11	13
OTU1132	6	1	1	1	0	3	5	4	6	4	3	7	3	1	2
OTU1133	7	3	1	1	0	2	0	1	1	7	9	12	1	0	2
OTU1134	1	4	1	0	13	8	4	1	0	0	2	7	6	0	0
OTU1135	1	3	2	1	4	4	5	4	4	10	2	3	2	0	2
OTU1136	0	7	0	9	2	6	4	4	3	0	2	3	6	1	0
OTU1137	1	1	0	0	4	5	0	6	5	1	12	5	5	1	1
OTU1138	5	10	4	20	0	1	0	1	3	0	1	1	1	0	0
OTU1139	8	4	6	5	4	5	4	1	2	3	0	2	1	0	2
OTU1140	0	0	1	20	1	3	0	2	0	0	2	2	11	3	2
OTU1141	0	0	4	0	0	3	0	2	0	0	0	3	0	9	25
OTU1142	1	12	0	0	3	2	17	3	0	1	2	1	3	0	1
OTU1143	0	3	0	2	3	5	2	1	3	0	7	5	12	3	0
OTU1144	15	0	14	0	0	1	1	5	4	4	0	0	0	0	2
OTU1145	1	7	4	4	0	7	1	3	2	4	0	3	0	6	4
OTU1146	1	0	10	0	0	1	1	4	9	16	0	4	0	0	0
OTU1147	0	0	4	0	0	0	1	1	0	0	0	0	0	17	23
OTU1148	18	0	15	0	0	0	0	7	3	0	0	0	3	0	0
OTU1149	0	5	0	0	0	2	5	0	0	0	14	7	11	0	2
OTU1150	6	3	1	6	0	2	0	4	3	9	4	6	1	1	0
OTU1151	0	0	0	46	0	0	0	0	0	0	0	0	0	0	0
OTU1152	1	8	2	0	2	2	9	5	1	0	3	5	3	1	4
OTU1153	0	0	14	0	0	0	0	15	0	5	0	0	0	5	6
OTU1154	0	0	33	0	0	0	0	10	0	0	1	0	0	0	1
OTU1155	2	1	0	9	3	4	0	1	7	2	5	6	3	2	0
OTU1156	0	1	8	0	0	0	2	4	1	0	0	0	1	8	20
OTU1157	0	7	2	4	0	5	13	1	1	2	3	3	3	1	0
OTU1158	0	0	8	0	0	5	0	4	1	0	0	1	0	15	11
OTU1159	0	9	1	4	2	7	3	0	2	1	3	10	3	0	0
OTU1160	3	0	8	1	0	3	0	12	7	9	0	0	0	0	2
OTU1161	10	5	1	4	2	2	0	0	1	0	7	6	6	1	0
OTU1162	0	7	2	0	6	5	2	4	2	1	6	2	7	0	1
OTU1163	4	0	4	0	6	1	5	3	10	3	3	1	1	3	0
OTU1164	5	2	6	31	0	0	0	0	0	0	0	0	0	0	0
OTU1165	3	4	2	4	2	7	6	1	0	4	1	7	2	0	1
OTU1166	0	0	0	0	0	0	0	0	0	0	0	0	0	23	21
OTU1167	0	0	1	0	0	0	0	2	0	0	0	0	0	20	21
OTU1168	2	5	1	2	1	3	4	2	2	1	2	2	4	6	7
OTU1169	0	3	0	33	0	2	2	0	0	0	0	1	3	0	0
OTU1170	0	4	2	0	4	8	3	0	3	1	14	1	3	0	1
OTU1171	1	5	0	35	1	0	0	0	0	0	1	0	0	0	1
OTU1172	0	5	4	2	2	2	17	4	0	1	1	1	3	0	2
OTU1173	0	0	1	0	0	0	0	1	0	0	0	0	0	21	21
OTU1174	0	13	1	2	4	2	1	1	0	0	6	8	6	0	0
OTU1175	26	0	5	0	0	0	2	5	6	0	0	0	0	0	0
OTU1176	1	3	7	8	1	0	2	3	0	3	2	2	1	4	7
OTU1177	0	0	2	0	0	0	0	4	0	0	0	0	0	14	23
OTU1178	2	7	0	0	0	7	4	0	4	0	8	3	5	0	3
OTU1179	0	0	7	0	0	0	0	5	0	0	0	0	0	20	11
OTU1180	0	0	6	0	0	0	0	7	0	0	0	0	0	14	16
OTU1181	6	2	3	1	0	2	0	2	12	10	1	2	1	1	0
OTU1182	0	0	3	0	0	0	0	2	0	0	0	0	0	25	13
OTU1183	4	2	0	1	0	8	2	2	5	6	5	4	2	0	2
OTU1184	4	6	5	16	0	2	0	0	4	2	0	3	1	0	0
OTU1185	1	2	10	20	0	0	1	5	0	3	0	0	1	0	0
OTU1186	6	1	2	0	5	2	0	3	6	10	0	2	1	3	2
OTU1187	1	2	3	2	1	3	0	3	0	0	0	2	0	15	11
OTU1188	0	14	1	6	7	0	2	0	0	1	7	2	3	0	0
OTU1189	0	4	3	26	0	2	1	2	0	3	1	1	0	0	0
OTU1190	1	4	2	1	4	5	6	2	2	3	6	2	3	0	2
OTU1191	0	0	0	0	1	1	0	0	0	0	0	3	1	18	19
OTU1192	4	1	1	11	0	4	0	0	7	10	0	4	0	1	0
OTU1193	4	5	4	0	1	6	0	0	3	4	3	3	2	4	4
OTU1194	0	1	1	0	0	24	0	0	1	0	5	8	3	0	0
OTU1195	6	3	0	0	0	1	0	1	7	12	6	3	2	2	0
OTU1196	0	2	0	3	2	0	2	0	0	0	7	8	18	0	0
OTU1197	11	0	7	0	0	0	3	9	2	5	0	1	1	3	0
OTU1198	0	6	1	1	4	3	6	3	4	0	2	2	9	1	0
OTU1199	1	0	0	0	5	2	6	11	0	0	0	1	0	7	9
OTU1200	0	0	20	0	0	0	0	16	0	0	0	0	0	4	2
OTU1201	0	2	8	0	0	0	0	9	0	1	0	0	0	10	12
OTU1202	0	13	0	5	0	0	0	0	1	9	13	1	0	0	0
OTU1203	14	0	2	0	0	1	0	1	14	5	0	1	2	1	1
OTU1204	1	0	2	2	0	3	0	2	10	16	0	3	0	0	3
OTU1205	0	4	6	0	0	1	2	6	3	9	2	0	0	3	6
OTU1206	1	9	2	0	5	4	1	1	1	2	8	2	6	0	0
OTU1207	0	3	0	0	5	4	5	1	0	6	4	7	5	2	0
OTU1208	5	0	14	0	0	1	1	18	0	0	0	0	0	1	2
OTU1209	5	0	3	1	0	1	0	1	7	19	0	2	0	2	1
OTU1210	6	3	4	0	0	7	0	5	9	6	0	0	0	0	2
OTU1211	0	4	3	1	1	2	8	5	1	2	7	4	1	2	1
OTU1212	0	0	0	0	0	0	0	1	0	0	0	0	1	28	12
OTU1213	6	2	10	0	0	4	0	9	3	3	1	0	2	1	0
OTU1214	0	0	1	0	0	0	0	2	0	0	0	0	0	14	24
OTU1215	12	4	4	9	0	2	1	0	0	4	1	3	0	1	0
OTU1216	0	10	2	0	2	6	0	4	2	2	3	3	3	4	0
OTU1217	0	2	13	0	0	2	2	9	3	0	7	1	2	0	0
OTU1218	0	0	7	0	0	0	0	8	0	0	0	0	0	10	16
OTU1219	4	0	22	0	1	0	0	10	1	0	0	0	0	0	3
OTU1220	1	0	8	0	0	0	0	3	0	0	0	0	1	13	15
OTU1221	0	3	24	0	0	0	1	9	0	3	0	1	0	0	0
OTU1222	1	5	0	3	3	6	3	3	2	2	5	3	3	0	2
OTU1223	6	2	0	9	0	10	0	2	0	1	3	6	2	0	0
OTU1224	0	0	9	1	0	1	0	12	0	0	0	0	0	4	14
OTU1225	8	8	0	0	0	0	1	1	8	6	0	6	3	0	0
OTU1226	0	6	0	0	9	2	2	3	3	1	4	4	4	2	1
OTU1227	0	0	4	3	0	1	0	4	6	21	0	0	0	2	0
OTU1228	0	10	0	2	1	3	12	2	0	1	1	3	5	1	0
OTU1229	0	2	0	0	0	0	5	6	8	0	0	7	11	0	2
OTU1230	0	5	1	3	4	5	1	2	3	4	5	3	5	0	0
OTU1231	7	0	1	1	3	6	6	0	1	2	0	6	6	1	0
OTU1232	0	0	0	0	0	0	0	1	0	0	0	0	0	16	23
OTU1233	0	0	2	1	0	0	0	0	0	0	0	0	0	21	16
OTU1234	1	1	2	2	0	0	0	6	4	2	0	0	0	12	10
OTU1235	0	0	0	39	0	0	0	0	0	0	0	1	0	0	0
OTU1236	0	1	1	34	0	0	0	0	1	0	0	3	0	0	0
OTU1237	7	0	0	0	0	0	1	0	7	18	0	0	0	6	1
OTU1238	2	0	0	24	2	1	0	2	1	2	1	2	2	0	1
OTU1239	6	0	6	0	0	1	0	2	12	6	0	3	0	3	1
OTU1240	10	2	2	2	4	2	0	3	9	2	2	0	0	2	0
OTU1241	0	4	0	16	5	2	0	2	4	2	3	1	1	0	0
OTU1242	1	4	1	1	13	0	2	1	4	7	0	0	3	2	1
OTU1243	6	0	4	2	0	1	1	5	3	11	0	3	1	2	0
OTU1244	4	2	1	0	2	3	1	1	3	7	3	3	5	2	2
OTU1245	0	11	1	0	0	4	3	0	0	0	10	4	6	0	0
OTU1246	3	0	4	2	0	0	1	6	11	5	0	1	0	2	4
OTU1247	0	3	1	0	10	4	1	0	6	1	3	4	3	2	1
OTU1248	0	2	0	0	2	9	6	1	0	0	2	11	5	1	0
OTU1249	2	1	2	1	5	3	0	2	8	2	6	2	5	0	0
OTU1250	9	1	6	0	1	6	1	8	1	0	1	4	0	1	0
OTU1251	1	3	1	0	0	6	3	1	3	5	0	5	7	2	2
OTU1252	0	1	0	14	7	1	1	1	0	0	2	10	2	0	0
OTU1253	2	9	5	23	0	0	0	0	0	0	0	0	0	0	0
OTU1254	0	2	1	1	0	7	4	3	0	0	11	6	3	1	0
OTU1255	0	3	4	4	3	0	2	3	2	4	6	3	3	2	0
OTU1256	4	0	14	0	1	1	0	4	3	1	0	0	0	5	6
OTU1257	0	3	0	1	5	5	0	3	3	1	3	4	10	0	1
OTU1258	3	0	0	8	2	4	3	3	4	7	1	4	0	0	0
OTU1259	0	0	1	0	0	0	0	1	0	0	0	0	1	15	21
OTU1260	0	0	4	0	1	0	0	4	0	0	3	0	0	12	15
OTU1261	0	0	0	37	0	1	0	0	0	0	0	0	0	0	0
OTU1262	0	14	1	0	0	4	0	2	2	9	1	1	4	0	0
OTU1263	3	7	5	14	0	0	0	2	2	0	0	4	0	1	0
OTU1264	11	14	4	0	0	1	0	2	0	0	5	1	0	0	0
OTU1265	5	4	3	7	1	13	1	0	3	0	1	0	0	0	0
OTU1266	0	1	5	2	0	9	0	3	0	1	0	0	0	14	3
OTU1267	5	5	3	25	0	0	0	0	0	0	0	0	0	0	0
OTU1268	3	3	2	5	3	10	0	1	1	6	0	2	0	0	2
OTU1269	1	3	0	0	4	5	2	3	6	1	5	4	3	0	1
OTU1270	4	2	3	0	10	4	3	2	1	2	3	3	0	0	1
OTU1271	0	2	12	5	0	0	0	16	0	0	1	0	1	1	0
OTU1272	6	5	3	12	3	8	0	0	0	1	0	0	0	0	0
OTU1273	0	4	0	1	9	3	4	0	2	1	5	4	3	1	0
OTU1274	0	3	0	1	0	1	5	1	7	2	5	3	7	1	1
OTU1275	2	5	5	2	1	2	8	0	1	3	2	4	1	0	1
OTU1276	0	0	5	1	0	1	0	0	0	0	0	0	0	16	14
OTU1277	2	4	1	0	9	4	0	0	0	8	3	4	1	1	0
OTU1278	4	0	4	0	1	0	0	5	0	2	0	1	0	8	12
OTU1279	2	2	6	10	0	0	1	1	3	8	0	3	0	0	1
OTU1280	0	0	9	0	0	1	0	7	0	0	1	0	0	11	8
OTU1281	1	7	1	0	0	0	1	2	2	12	5	2	4	0	0
OTU1282	3	1	5	3	5	1	1	1	5	7	0	3	2	0	0
OTU1283	3	8	0	0	0	0	0	4	0	16	4	0	0	0	2
OTU1284	0	0	27	0	0	0	0	10	0	0	0	0	0	0	0
OTU1285	0	0	0	2	7	1	4	1	3	5	0	0	1	3	10
OTU1286	2	7	1	0	4	3	4	0	11	1	2	1	1	0	0
OTU1287	1	7	0	7	4	3	2	1	0	2	4	3	3	0	0
OTU1288	0	10	0	0	1	2	0	0	0	0	11	5	8	0	0
OTU1289	10	6	4	0	0	3	0	5	2	1	1	2	0	1	1
OTU1290	1	4	2	9	4	4	3	1	2	2	0	2	2	0	0
OTU1291	6	8	7	15	0	0	0	0	0	0	0	0	0	0	0
OTU1292	2	0	2	1	16	2	2	0	3	1	1	1	1	0	4
OTU1293	0	0	1	0	0	0	0	0	0	0	0	0	0	13	22
OTU1294	0	0	0	0	0	0	0	0	0	0	0	0	0	19	17
OTU1295	0	10	0	1	0	5	0	2	0	0	15	1	1	0	1
OTU1296	0	0	4	0	1	0	0	2	2	5	1	1	0	7	13
OTU1297	0	0	9	0	0	0	0	4	1	0	2	1	0	8	11
OTU1298	0	0	0	34	0	1	0	0	0	0	0	0	1	0	0
OTU1299	0	10	2	6	1	1	1	0	0	1	10	3	1	0	0
OTU1300	0	3	2	0	2	2	4	0	1	8	4	4	6	0	0
OTU1301	0	0	0	0	0	1	0	2	0	0	0	1	0	22	10
OTU1302	1	3	1	7	0	1	0	0	2	8	6	2	5	0	0
OTU1303	0	0	3	0	0	0	0	2	0	0	0	0	0	15	16
OTU1304	0	0	3	0	0	0	0	1	0	0	0	0	1	17	13
OTU1305	0	5	0	2	7	7	3	0	0	0	6	3	2	0	0
OTU1306	1	7	3	13	0	2	1	1	0	3	0	3	0	0	1
OTU1307	1	4	8	2	0	7	0	1	4	0	1	0	0	5	2
OTU1308	0	0	1	0	0	3	0	2	0	0	3	1	0	14	11
OTU1309	0	0	6	0	0	1	0	2	0	0	0	0	0	9	17
OTU1310	0	0	10	0	0	1	0	9	1	0	2	0	0	6	6
OTU1311	6	4	5	19	1	0	0	0	0	0	0	0	0	0	0
OTU1312	0	0	0	0	0	0	0	0	0	0	0	0	0	18	17
OTU1313	0	17	0	0	0	1	0	0	0	0	11	0	4	1	1
OTU1314	3	2	2	1	0	0	1	1	2	4	11	2	6	0	0
OTU1315	0	5	0	1	0	3	2	2	7	2	5	5	3	0	0
OTU1316	5	3	2	0	6	2	0	3	4	8	1	0	0	1	0
OTU1317	2	4	5	0	0	4	0	2	1	8	0	6	2	0	1
OTU1318	4	3	3	0	3	3	2	3	3	2	6	1	1	1	0
OTU1319	0	1	0	4	0	7	3	5	3	5	3	3	1	0	0
OTU1320	0	1	1	0	5	5	1	1	1	0	10	7	3	0	0
OTU1321	0	1	8	0	0	0	0	5	0	0	0	0	0	13	8
OTU1322	0	0	1	1	23	0	0	3	0	0	0	0	0	4	3
OTU1323	2	3	5	5	2	2	0	0	0	4	2	3	5	0	1
OTU1324	0	0	2	0	0	0	0	4	0	0	1	0	0	13	14
OTU1325	1	1	3	0	0	6	1	5	4	7	0	2	4	0	0
OTU1326	6	2	2	6	0	4	0	1	3	7	1	2	0	0	0
OTU1327	0	2	4	0	0	0	0	5	0	1	0	0	0	14	8
OTU1328	6	4	6	0	0	1	0	9	3	0	1	2	1	1	0
OTU1329	1	2	2	4	0	2	0	0	2	15	0	4	0	0	2
OTU1330	1	7	1	8	0	4	0	3	0	1	5	0	2	1	1
OTU1331	0	1	0	3	12	0	0	1	0	0	11	1	3	0	2
OTU1332	0	3	10	1	0	0	0	9	2	0	0	1	1	3	4
OTU1333	2	0	4	1	2	3	0	1	5	11	1	2	1	1	0
OTU1334	6	3	8	16	0	1	0	0	0	0	0	0	0	0	0
OTU1335	0	3	6	7	0	0	2	7	3	0	2	1	0	2	1
OTU1336	0	1	6	0	0	7	0	1	1	7	3	3	1	0	4
OTU1337	4	0	1	0	0	0	0	1	10	12	0	3	0	1	2
OTU1338	0	0	0	0	0	0	4	5	9	0	0	1	7	7	1
OTU1339	0	0	0	2	0	12	0	0	0	0	0	20	0	0	0
OTU1340	1	2	3	1	7	1	6	1	3	0	5	0	3	1	0
OTU1341	0	5	0	5	15	2	0	0	0	0	4	0	3	0	0
OTU1342	0	5	0	0	4	2	0	1	5	5	5	1	5	0	1
OTU1343	2	0	4	0	0	0	1	4	0	0	0	0	0	12	11
OTU1344	0	0	11	0	0	0	0	16	0	1	0	0	3	1	2
OTU1345	3	3	1	1	3	3	1	1	5	13	0	0	0	0	0
OTU1346	0	4	3	6	0	3	1	4	8	2	0	1	0	2	0
OTU1347	0	1	8	0	4	1	0	5	7	0	4	3	1	0	0
OTU1348	3	3	4	0	2	1	6	3	0	3	3	2	1	2	1
OTU1349	3	11	6	9	0	4	0	0	0	0	0	0	0	0	1
OTU1350	0	9	1	0	8	3	7	0	0	0	0	1	3	1	1
OTU1351	6	0	0	0	0	1	0	1	10	5	2	8	0	0	0
OTU1352	0	0	0	0	0	0	0	3	0	0	0	0	0	17	13
OTU1353	0	0	1	0	0	0	0	9	0	0	0	0	1	13	9
OTU1354	0	5	0	0	0	5	4	0	0	0	11	5	3	0	0
OTU1355	0	0	1	30	0	0	0	0	0	0	1	1	0	0	0
OTU1356	2	1	5	0	1	3	0	8	2	0	1	2	0	5	3
OTU1357	1	1	0	23	0	0	1	0	4	1	0	0	2	0	0
OTU1358	0	1	22	0	0	1	0	8	0	0	0	0	0	0	1
OTU1359	0	1	1	0	1	3	8	3	3	0	4	4	3	1	1
OTU1360	9	4	3	3	1	2	0	1	0	0	8	2	0	0	0
OTU1361	0	0	16	0	0	1	0	10	0	0	0	0	0	3	3
OTU1362	5	0	0	0	0	0	0	0	1	10	1	1	0	7	8
OTU1363	0	0	4	0	0	0	0	4	1	0	0	1	0	15	8
OTU1364	7	0	2	0	0	1	0	1	5	14	0	1	0	2	0
OTU1365	0	1	0	0	7	2	2	0	0	0	9	2	9	0	1
OTU1366	3	6	3	0	4	2	1	4	1	4	0	2	2	0	1
OTU1367	4	2	1	0	11	4	0	2	0	3	1	2	3	0	0
OTU1368	0	0	0	0	0	0	0	0	0	0	0	0	0	21	12
OTU1369	5	0	8	0	0	2	1	6	3	0	0	2	4	2	0
OTU1370	18	0	0	0	1	0	0	0	1	13	0	0	0	0	0
OTU1371	7	1	2	8	0	2	0	1	2	4	2	2	0	0	1
OTU1372	1	6	3	10	5	3	1	0	0	0	0	2	0	0	1
OTU1373	0	10	0	0	2	1	1	1	2	0	9	3	0	2	1
OTU1374	4	1	8	2	0	1	0	0	1	3	5	6	1	0	0
OTU1375	0	0	19	0	0	0	0	13	0	0	0	0	0	0	0
OTU1376	8	5	2	0	2	1	0	2	7	0	1	0	2	1	1
OTU1377	0	6	0	0	8	0	0	1	3	0	3	2	7	1	1
OTU1378	0	0	2	0	0	0	1	3	1	1	0	0	6	8	10
OTU1379	0	0	4	0	2	2	0	1	9	5	0	2	0	4	3
OTU1380	2	1	1	5	2	7	0	6	3	1	2	0	0	1	1
OTU1381	1	3	1	1	3	2	3	3	1	3	4	3	2	0	2
OTU1382	16	0	0	0	0	3	0	3	4	2	0	0	1	1	2
OTU1383	0	3	1	0	0	3	1	1	0	0	6	4	9	1	2
OTU1384	8	1	1	12	0	0	1	3	3	0	0	0	1	0	1
OTU1385	0	4	1	0	10	4	0	0	2	5	0	1	4	0	0
OTU1386	4	1	1	1	3	4	5	2	0	2	3	3	2	0	0
OTU1387	1	1	0	10	5	2	2	0	1	0	2	4	2	0	1
OTU1388	0	1	2	0	0	1	0	1	0	5	2	0	0	10	9
OTU1389	2	5	4	8	2	5	1	2	0	1	0	0	1	0	0
OTU1390	0	0	4	0	0	0	0	3	0	0	0	0	0	17	7
OTU1391	2	1	0	0	4	2	7	0	1	1	4	4	4	0	1
OTU1392	1	3	5	1	1	2	13	3	0	0	0	1	1	0	0
OTU1393	0	1	1	0	0	0	0	3	0	0	0	0	0	14	12
OTU1394	2	6	2	1	4	1	6	2	0	1	1	1	0	4	0
OTU1395	2	1	2	1	0	2	1	2	3	10	3	2	2	0	0
OTU1396	0	0	2	5	0	1	0	0	9	8	0	4	0	1	1
OTU1397	3	0	2	0	7	2	0	2	0	3	0	4	1	2	5
OTU1398	0	0	9	0	0	0	0	7	0	0	0	0	0	9	6
OTU1399	0	0	5	0	0	0	0	8	1	0	0	1	1	12	3
OTU1400	7	3	0	0	1	2	0	3	7	0	5	2	0	0	1
OTU1401	2	3	0	0	0	2	1	1	3	9	2	2	1	1	3
OTU1402	0	2	7	1	0	2	0	4	1	0	7	1	5	0	0
OTU1403	6	2	0	0	0	5	0	2	0	8	3	0	2	2	0
OTU1404	0	4	2	6	6	4	2	1	1	2	1	1	0	0	0
OTU1405	0	3	0	0	3	1	6	1	0	0	5	8	2	1	0
OTU1406	0	3	0	1	2	2	5	3	0	0	4	4	4	0	2
OTU1407	0	0	1	0	0	0	0	0	0	0	0	0	0	15	14
OTU1408	3	2	0	0	2	3	1	4	4	0	3	6	0	0	2
OTU1409	7	2	2	1	7	0	1	1	0	1	4	2	1	1	0
OTU1410	1	2	5	13	0	2	0	1	3	1	0	2	0	0	0
OTU1411	0	3	0	0	0	1	0	2	1	0	1	1	17	2	2
OTU1412	0	1	5	0	0	0	0	7	1	0	0	1	2	9	4
OTU1413	0	0	0	0	1	0	7	2	0	11	4	2	1	2	0
OTU1414	9	2	1	3	3	3	0	0	0	0	2	4	3	0	0
OTU1415	0	0	3	3	0	2	0	2	2	6	2	9	0	0	1
OTU1416	5	0	6	0	0	0	0	4	10	2	0	0	0	2	1
OTU1417	0	3	2	2	0	4	9	4	0	0	1	0	2	1	2
OTU1418	2	0	2	7	1	3	1	0	0	0	7	7	0	0	0
OTU1419	1	2	0	0	3	4	0	1	1	1	6	5	4	2	0
OTU1420	0	0	1	0	0	0	0	3	0	0	0	0	0	15	11
OTU1421	2	0	0	12	0	1	0	0	3	7	0	3	0	0	2
OTU1422	0	3	2	1	8	0	2	2	1	4	1	2	4	0	0
OTU1423	0	1	5	0	0	0	0	4	0	0	0	0	0	8	12
OTU1424	14	0	3	0	0	1	0	1	2	5	1	1	0	1	1
OTU1425	1	1	6	0	1	1	0	1	3	9	0	6	0	0	1
OTU1426	0	10	4	0	0	0	3	5	0	3	2	2	1	0	0
OTU1427	4	4	1	0	0	8	0	0	4	2	0	3	2	2	0
OTU1428	0	0	4	0	0	0	0	2	0	0	0	0	0	12	12
OTU1429	0	0	12	0	0	0	1	6	0	0	0	1	0	4	5
OTU1430	0	3	3	2	1	6	5	1	0	0	3	1	3	0	1
OTU1431	2	4	0	0	0	6	3	2	0	1	3	0	7	1	0
OTU1432	0	1	10	0	0	0	0	2	0	0	0	1	0	8	7
OTU1433	0	1	0	0	0	2	1	1	6	2	0	2	2	8	4
OTU1434	0	0	3	0	4	0	0	0	0	0	0	0	0	15	7
OTU1435	1	6	0	5	0	0	4	1	2	2	1	2	3	1	1
OTU1436	0	2	1	21	0	3	0	0	1	0	0	0	0	1	0
OTU1437	0	0	0	5	8	0	1	1	0	3	0	1	0	7	3
OTU1438	3	0	4	0	0	2	0	1	6	3	0	4	0	0	6
OTU1439	3	1	1	6	2	1	2	1	2	4	0	2	2	0	2
OTU1440	1	5	5	3	1	0	0	3	3	1	0	0	1	3	3
OTU1441	0	2	1	3	2	6	0	1	0	1	4	6	1	0	2
OTU1442	2	0	1	0	2	0	0	1	9	4	1	3	0	4	2
OTU1443	0	0	3	0	0	0	0	0	0	0	1	0	0	14	11
OTU1444	0	0	0	0	4	6	4	5	3	0	0	0	2	2	3
OTU1445	0	3	5	0	2	4	0	4	4	2	1	1	0	1	2
OTU1446	0	0	3	0	0	0	0	0	0	0	0	0	0	12	14
OTU1447	0	7	0	0	0	4	4	1	3	0	8	0	2	0	0
OTU1448	4	0	1	3	0	0	1	2	3	8	0	1	6	0	0
OTU1449	1	3	4	0	1	3	0	1	4	3	1	3	4	1	0
OTU1450	5	2	1	0	7	2	0	0	1	6	1	4	0	0	0
OTU1451	0	10	0	0	0	4	2	0	0	0	10	3	0	0	0
OTU1452	2	4	3	5	3	1	0	1	3	2	2	0	0	1	2
OTU1453	7	3	0	0	0	0	1	2	4	2	7	2	0	1	0
OTU1454	0	0	1	21	0	0	0	0	4	0	1	0	1	1	0
OTU1455	0	0	0	8	0	4	1	4	2	2	5	0	3	0	0
OTU1456	4	1	4	0	1	0	1	4	2	3	0	2	2	3	2
OTU1457	0	4	1	2	4	3	2	0	1	1	2	3	5	1	0
OTU1458	0	2	0	10	3	0	1	0	0	1	5	3	3	0	1
OTU1459	9	3	3	0	1	4	0	0	4	2	0	0	1	0	2
OTU1460	2	0	8	0	0	0	1	3	5	2	0	0	0	5	3
OTU1461	0	7	2	0	0	0	2	7	1	0	3	0	5	1	0
OTU1462	6	0	1	3	2	2	0	4	3	4	0	1	0	2	0
OTU1463	0	6	0	0	0	5	1	1	2	0	3	1	7	0	2
OTU1464	1	1	2	0	5	0	13	1	0	0	0	0	0	3	2
OTU1465	0	2	0	0	8	1	0	2	1	0	9	1	2	1	1
OTU1466	6	3	1	0	1	0	0	3	3	8	0	1	0	2	0
OTU1467	0	2	1	0	0	3	0	0	1	4	5	4	7	0	1
OTU1468	0	1	0	2	9	4	1	2	0	0	2	5	2	0	0
OTU1469	3	2	0	5	1	0	2	0	5	2	3	2	3	0	0
OTU1470	15	2	1	8	1	0	0	0	0	0	0	0	1	0	0
OTU1471	0	5	0	2	3	3	0	3	0	0	5	3	4	0	0
OTU1472	0	0	5	0	0	0	0	9	0	1	0	0	0	4	9
OTU1473	7	5	0	0	2	1	0	0	1	0	7	3	2	0	0
OTU1474	0	0	3	0	0	1	0	1	5	1	0	0	0	5	12
OTU1475	0	0	18	0	0	0	0	7	0	0	0	0	1	1	0
OTU1476	3	5	0	0	0	2	3	0	0	0	6	5	2	1	0
OTU1477	0	2	0	0	10	1	2	0	1	2	4	3	2	0	0
OTU1478	0	0	8	0	2	2	1	9	0	0	2	0	1	1	1
OTU1479	0	3	0	0	8	6	4	1	0	1	3	0	1	0	0
OTU1480	0	0	3	0	0	0	0	1	0	0	0	0	0	6	17
OTU1481	3	3	2	1	0	2	0	2	1	3	2	3	1	2	2
OTU1482	6	2	1	3	0	1	0	4	0	4	2	0	3	1	0
OTU1483	0	3	2	0	0	0	12	1	1	0	2	1	3	1	1
OTU1484	0	0	3	0	0	0	0	1	0	0	0	0	0	18	5
OTU1485	0	0	2	0	0	0	0	3	0	0	0	0	0	9	13
OTU1486	0	0	2	0	0	0	0	5	0	0	0	0	0	15	5
OTU1487	1	3	3	1	0	3	0	3	3	4	3	1	2	0	0
OTU1488	0	2	4	17	0	0	0	0	0	2	0	0	0	2	0
OTU1489	1	0	3	3	0	0	0	3	2	0	0	0	0	7	8
OTU1490	1	2	1	9	0	4	1	0	2	1	3	0	3	0	0
OTU1491	13	2	0	2	0	0	1	2	0	0	6	0	0	0	1
OTU1492	0	5	0	0	1	6	2	1	0	2	3	2	1	3	1
OTU1493	0	4	0	0	3	1	0	0	0	0	10	4	4	0	1
OTU1494	0	3	0	4	3	6	2	2	0	0	4	0	2	1	0
OTU1495	0	0	16	0	0	0	0	11	0	0	0	0	0	0	0
OTU1496	0	2	1	0	0	4	6	1	0	1	5	1	4	0	2
OTU1497	8	3	3	0	3	1	0	3	0	2	0	0	2	0	2
OTU1498	1	2	4	0	0	0	1	2	3	3	3	1	6	1	0
OTU1499	2	7	2	0	1	1	0	0	1	1	1	6	0	3	2
OTU1500	3	6	0	0	0	2	1	2	0	0	11	1	1	0	0
OTU1501	0	0	0	12	1	0	0	2	2	8	0	0	0	0	2
OTU1502	9	0	0	1	0	0	0	0	0	4	4	0	1	5	3
OTU1503	0	0	1	0	0	1	0	3	0	0	0	0	0	10	12
OTU1504	5	0	2	0	0	3	1	2	4	7	0	0	0	2	1
OTU1505	0	0	1	0	0	0	0	1	0	6	0	0	0	9	10
OTU1506	0	2	3	0	3	5	2	0	1	3	2	2	3	1	0
OTU1507	0	5	1	0	3	2	1	1	3	0	5	3	1	1	1
OTU1508	1	4	0	1	0	2	1	1	3	10	0	1	1	1	0
OTU1509	1	2	2	1	1	0	8	2	1	0	2	1	3	2	0
OTU1510	0	6	0	17	0	2	0	0	0	0	0	1	0	0	0
OTU1511	0	3	4	0	0	2	4	1	5	2	2	1	1	0	1
OTU1512	0	0	0	0	0	0	7	1	0	4	4	0	4	4	2
OTU1513	0	3	0	8	2	1	0	1	3	2	2	1	2	1	0
OTU1514	0	0	2	0	0	0	0	3	0	0	0	0	0	12	9
OTU1515	2	8	8	6	0	0	0	0	2	0	0	0	0	0	0
OTU1516	0	0	0	0	0	0	6	0	0	3	13	0	0	4	0
OTU1517	0	0	4	0	0	0	0	2	0	0	0	0	0	13	7
OTU1518	0	0	3	0	0	0	0	1	0	0	0	0	1	9	12
OTU1519	5	6	1	0	0	2	1	1	2	3	0	4	1	0	0
OTU1520	4	2	1	0	1	2	0	2	0	1	8	2	0	2	1
OTU1521	0	0	0	0	0	0	3	0	0	0	0	4	8	7	4
OTU1522	0	0	8	0	0	0	0	2	0	0	0	0	0	6	10
OTU1523	0	4	2	0	0	2	0	3	1	2	4	2	1	2	3
OTU1524	0	0	2	8	0	0	2	1	3	1	6	3	0	0	0
OTU1525	0	0	0	0	0	0	16	0	0	8	0	1	1	0	0
OTU1526	0	0	3	0	0	0	0	1	0	0	0	0	0	13	9
OTU1527	0	0	16	0	0	0	0	10	0	0	0	0	0	0	0
OTU1528	1	0	10	0	0	1	0	9	0	0	0	0	0	5	0
OTU1529	1	8	1	0	2	2	3	1	1	0	4	0	1	0	2
OTU1530	1	4	1	2	0	3	1	0	0	0	2	5	6	1	0
OTU1531	0	1	5	0	0	0	0	5	0	0	0	0	0	6	9
OTU1532	0	0	1	24	0	0	0	0	0	0	0	0	0	0	0
OTU1533	0	0	1	3	3	2	0	4	2	3	4	2	1	0	0
OTU1534	0	0	7	0	0	0	0	5	0	0	0	0	0	9	4
OTU1535	0	1	0	0	15	2	3	1	1	0	0	1	1	0	0
OTU1536	0	4	0	0	5	1	4	0	3	7	1	0	0	0	0
OTU1537	0	0	5	0	0	0	0	4	0	0	0	0	0	6	10
OTU1538	0	3	2	1	0	0	1	1	2	9	1	0	2	1	2
OTU1539	5	4	2	7	0	0	0	0	5	0	0	2	0	0	0
OTU1540	0	0	0	0	0	0	6	1	3	3	0	1	4	3	4
OTU1541	0	0	10	0	0	0	0	7	0	0	0	0	0	3	5
OTU1542	0	13	0	0	0	1	0	0	0	0	9	0	2	0	0
OTU1543	2	0	2	1	4	1	0	3	0	7	2	2	1	0	0
OTU1544	0	1	14	0	0	0	0	10	0	0	0	0	0	0	0
OTU1545	0	0	1	0	0	0	0	8	0	1	0	0	0	5	10
OTU1546	5	2	2	0	0	2	6	1	4	0	2	0	1	0	0
OTU1547	15	0	4	0	0	0	0	4	1	1	0	0	0	0	0
OTU1548	0	1	1	20	0	0	0	0	0	1	0	0	1	1	0
OTU1549	1	2	2	1	7	3	2	3	1	1	0	0	2	0	0
OTU1550	0	0	7	0	0	0	0	5	0	1	0	0	0	8	4
OTU1551	8	0	2	0	0	1	0	0	4	6	0	2	0	2	0
OTU1552	1	1	3	0	0	0	0	6	0	0	0	0	0	8	6
OTU1553	7	2	3	0	1	1	0	1	0	0	3	1	5	0	1
OTU1554	0	1	0	1	4	1	3	1	0	0	3	3	7	0	1
OTU1555	1	8	2	5	0	4	1	4	0	0	0	0	0	0	0
OTU1556	3	0	1	0	0	0	0	3	4	8	0	0	0	3	3
OTU1557	0	2	0	0	5	1	3	1	1	1	1	3	5	2	0
OTU1558	2	0	0	0	3	2	1	3	1	0	2	2	7	0	2
OTU1559	0	0	0	18	1	2	2	0	1	0	0	1	0	0	0
OTU1560	0	2	0	1	1	5	5	0	0	0	1	4	5	1	0
OTU1561	2	1	1	6	1	4	1	1	1	4	0	1	0	1	1
OTU1562	0	2	1	2	5	1	0	0	4	0	4	5	0	1	0
OTU1563	6	0	3	0	0	0	1	6	1	0	0	0	0	1	7
OTU1564	0	1	1	0	0	0	0	0	0	0	0	0	0	16	7
OTU1565	0	0	1	0	0	0	0	1	0	7	0	0	0	8	7
OTU1566	0	7	3	0	0	0	5	2	0	0	0	2	2	3	0
OTU1567	1	2	6	15	0	0	0	0	0	0	0	0	0	0	0
OTU1568	0	0	0	0	0	0	2	3	3	4	0	3	2	2	5
OTU1569	0	0	1	0	0	0	0	2	1	0	0	1	0	11	8
OTU1570	16	0	4	1	0	0	0	2	0	0	0	0	0	1	0
OTU1571	0	1	0	15	1	1	0	2	0	0	0	1	2	0	1
OTU1572	3	2	0	1	4	2	2	3	0	0	3	2	1	1	0
OTU1573	0	1	0	14	2	1	1	0	0	0	2	1	2	0	0
OTU1574	0	1	0	2	0	2	2	0	0	0	2	5	10	0	0
OTU1575	3	0	0	4	3	1	1	1	0	2	2	5	2	0	0
OTU1576	0	0	3	0	0	0	0	5	0	0	0	0	1	7	8
OTU1577	0	0	18	0	0	0	0	6	0	0	0	0	0	0	0
OTU1578	0	2	0	9	0	3	4	0	0	6	0	0	0	0	0
OTU1579	0	0	0	23	0	0	0	0	0	0	0	1	0	0	0
OTU1580	0	2	0	1	0	0	0	0	0	0	0	0	1	15	5
OTU1581	0	0	1	0	10	3	1	1	0	0	2	4	1	0	1
OTU1582	0	11	0	0	0	0	0	0	0	0	11	0	2	0	0
OTU1583	1	0	10	0	1	0	0	10	0	0	0	0	0	1	1
OTU1584	0	1	0	16	0	2	0	0	1	0	0	1	3	0	0
OTU1585	0	0	9	0	0	4	3	1	0	0	1	0	5	1	0
OTU1586	0	0	1	0	0	0	1	1	6	0	0	0	11	1	3
OTU1587	3	2	3	0	0	0	0	3	1	1	2	4	4	0	1
OTU1588	0	7	1	0	1	1	2	2	4	0	2	1	2	1	0
OTU1589	0	1	1	0	0	0	0	4	7	10	0	0	0	0	1
OTU1590	1	3	0	0	0	0	0	2	2	5	2	8	1	0	0
OTU1591	0	4	0	0	3	3	0	0	1	0	4	2	5	2	0
OTU1592	0	1	0	0	0	0	1	0	1	5	0	4	12	0	0
OTU1593	0	0	1	0	0	0	0	0	0	0	0	0	0	12	11
OTU1594	1	5	5	12	0	0	0	0	0	0	0	0	0	0	0
OTU1595	5	2	0	0	0	1	4	1	0	1	4	4	1	0	0
OTU1596	0	0	7	1	0	2	0	1	0	1	0	0	0	2	9
OTU1597	0	0	0	23	0	0	0	0	0	0	0	0	0	0	0
OTU1598	1	1	0	3	5	0	1	0	0	9	1	0	2	0	0
OTU1599	0	0	2	4	1	0	0	1	4	6	0	1	3	0	1
OTU1600	0	3	0	2	11	0	0	0	0	0	2	0	5	0	0
OTU1601	3	3	2	0	2	3	1	0	2	3	0	4	0	0	0
OTU1602	0	0	3	0	0	3	1	5	1	6	1	3	0	0	0
OTU1603	0	1	0	10	3	2	0	0	1	2	1	0	0	2	1
OTU1604	0	0	0	0	0	0	0	3	0	0	0	0	0	14	6
OTU1605	0	4	1	0	1	4	0	1	4	1	3	4	0	0	0
OTU1606	0	2	2	2	0	2	1	2	3	0	4	2	3	0	0
OTU1607	1	5	2	2	0	2	2	0	4	0	2	1	1	1	0
OTU1608	0	5	0	0	0	3	3	0	2	3	4	1	1	0	1
OTU1609	0	0	3	7	2	2	2	0	2	1	0	1	2	1	0
OTU1610	5	0	2	0	0	0	0	4	5	2	0	2	0	2	1
OTU1611	0	0	2	0	0	0	0	0	0	0	0	0	0	9	12
OTU1612	0	1	2	0	7	1	0	1	4	0	2	1	2	0	2
OTU1613	0	0	4	0	0	1	4	1	2	0	0	0	0	7	4
OTU1614	0	0	1	0	0	0	0	4	0	0	0	0	0	13	5
OTU1615	0	0	11	1	0	0	0	11	0	0	0	0	0	0	0
OTU1616	0	1	3	0	0	0	0	1	2	1	0	2	1	5	7
OTU1617	0	0	0	0	0	0	1	1	5	11	0	0	5	0	0
OTU1618	1	1	1	1	0	0	1	0	0	0	0	0	0	10	8
OTU1619	0	0	1	0	0	0	0	1	0	0	0	0	0	11	10
OTU1620	0	0	0	0	0	1	9	1	0	1	3	1	5	0	2
OTU1621	0	0	0	22	0	0	0	0	0	0	0	0	0	0	0
OTU1622	6	5	0	0	0	3	1	0	3	0	0	1	3	0	0
OTU1623	0	1	1	0	1	4	2	0	2	3	4	2	1	0	1
OTU1624	2	5	2	2	0	1	0	3	2	0	0	0	0	3	2
OTU1625	4	0	3	1	0	2	1	0	5	5	0	1	0	0	0
OTU1626	3	14	1	0	0	0	0	1	0	0	3	0	0	0	0
OTU1627	0	0	0	17	0	0	0	0	0	1	0	0	3	1	0
OTU1628	3	0	0	0	0	0	0	2	3	10	1	0	0	0	3
OTU1629	3	0	1	0	0	0	0	2	3	13	0	0	0	0	0
OTU1630	1	0	6	0	0	4	0	0	1	1	0	4	0	4	1
OTU1631	0	0	0	0	0	0	1	3	2	2	0	3	0	11	0
OTU1632	1	5	4	1	0	1	0	0	0	0	6	1	3	0	0
OTU1633	0	0	3	0	0	0	0	4	0	0	0	0	0	6	9
OTU1634	0	1	1	0	6	0	0	0	0	0	7	1	5	1	0
OTU1635	0	0	5	17	0	0	0	0	0	0	0	0	0	0	0
OTU1636	0	0	1	0	0	2	0	4	1	7	3	0	1	2	1
OTU1637	7	0	4	0	0	0	0	6	0	3	0	1	0	1	0
OTU1638	0	5	1	1	0	3	3	1	0	0	2	3	3	0	0
OTU1639	0	0	1	0	0	0	0	6	0	0	0	0	0	8	7
OTU1640	0	0	8	0	0	1	0	6	0	0	0	0	0	3	4
OTU1641	6	0	1	0	0	0	0	3	0	4	0	6	0	1	1
OTU1642	2	2	1	0	1	1	0	1	3	7	3	0	0	1	0
OTU1643	14	0	0	0	0	1	0	2	2	3	0	0	0	0	0
OTU1644	0	4	0	1	0	4	0	6	0	0	2	0	4	0	1
OTU1645	0	0	0	3	3	2	2	1	1	1	7	2	0	0	0
OTU1646	0	0	5	0	0	0	0	5	3	0	0	0	0	6	3
OTU1647	0	4	0	0	4	5	1	0	1	0	3	2	0	2	0
OTU1648	0	0	2	0	0	0	0	1	0	0	0	0	0	9	10
OTU1649	0	1	5	1	1	1	0	6	0	1	0	0	0	3	3
OTU1650	1	1	3	0	1	1	1	2	0	0	0	1	0	3	8
OTU1651	2	5	0	0	5	0	0	0	1	0	1	2	4	0	2
OTU1652	2	7	3	3	0	1	0	2	0	0	1	2	0	1	0
OTU1653	4	0	0	0	0	0	0	2	12	0	0	0	0	1	3
OTU1654	1	7	4	10	0	0	0	0	0	0	0	0	0	0	0
OTU1655	0	0	0	0	0	0	6	10	3	0	0	0	1	0	1
OTU1656	0	3	2	0	2	1	0	1	1	2	7	2	0	0	0
OTU1657	0	5	0	0	3	1	0	0	3	0	2	1	5	0	1
OTU1658	5	6	3	0	2	0	1	1	0	0	2	0	1	0	0
OTU1659	2	0	0	2	4	4	4	0	0	0	1	0	4	0	0
OTU1660	0	0	0	21	0	0	0	0	0	0	0	0	0	0	0
OTU1661	0	0	0	0	9	1	1	0	2	2	3	1	1	1	0
OTU1662	0	2	0	7	5	0	0	0	0	0	3	2	0	0	2
OTU1663	0	12	0	0	0	4	1	3	0	0	0	1	0	0	0
OTU1664	7	4	0	3	0	1	0	0	2	0	1	0	3	0	0
OTU1665	10	2	1	1	1	2	0	1	0	0	0	2	1	0	0
OTU1666	0	5	0	0	0	6	3	0	0	0	0	2	3	1	1
OTU1667	0	0	7	0	0	0	0	3	0	0	0	0	0	4	7
OTU1668	0	7	1	1	2	0	1	3	0	0	4	1	1	0	0
OTU1669	0	1	1	0	3	3	0	1	0	8	1	2	1	0	0
OTU1670	0	0	0	0	1	1	1	0	2	1	1	7	6	1	0
OTU1671	0	1	7	0	0	0	1	11	0	0	0	0	0	0	1
OTU1672	0	0	2	0	0	0	2	1	3	3	0	0	2	5	3
OTU1673	0	0	2	0	0	0	0	5	2	0	0	10	0	2	0
OTU1674	0	0	0	14	0	0	0	0	1	6	0	0	0	0	0
OTU1675	0	0	1	0	0	0	0	0	1	0	0	0	0	14	5
OTU1676	0	0	5	0	0	0	0	8	0	0	0	0	0	6	2
OTU1677	1	0	3	0	2	1	2	2	1	0	1	3	3	2	0
OTU1678	5	2	0	1	0	3	1	3	0	0	2	3	0	1	0
OTU1679	0	3	0	0	9	1	0	0	2	2	2	2	0	0	0
OTU1680	0	2	0	2	1	1	4	1	1	3	3	1	2	0	0
OTU1681	0	1	2	1	0	1	0	2	3	4	5	2	0	0	0
OTU1682	0	0	0	17	1	0	0	0	0	0	2	0	1	0	0
OTU1683	8	0	0	0	0	0	0	0	7	5	0	0	0	1	0
OTU1684	1	1	5	3	1	0	0	1	2	3	0	2	1	0	1
OTU1685	1	2	0	0	11	1	0	0	0	0	0	1	4	1	0
OTU1686	0	0	3	0	0	0	0	1	0	0	0	1	0	6	10
OTU1687	0	1	1	0	0	1	3	3	0	1	5	3	3	0	0
OTU1688	0	0	0	21	0	0	0	0	0	0	0	0	0	0	0
OTU1689	0	1	0	0	2	1	2	1	2	2	0	3	5	0	2
OTU1690	0	0	1	0	4	3	0	0	0	6	5	1	0	1	0
OTU1691	0	5	1	0	0	1	3	1	0	0	4	3	3	0	0
OTU1692	2	0	2	0	0	3	0	2	7	2	1	1	0	1	0
OTU1693	0	0	2	0	0	0	0	0	0	0	0	0	0	9	10
OTU1694	7	4	0	3	0	2	0	1	2	0	2	0	0	0	0
OTU1695	0	1	2	0	3	4	0	2	1	0	2	0	0	4	2
OTU1696	0	4	0	0	0	3	6	0	0	0	2	4	2	0	0
OTU1697	2	4	1	1	4	1	1	2	1	1	0	1	1	0	0
OTU1698	0	0	1	4	0	4	0	1	0	2	4	3	0	1	0
OTU1699	0	2	0	1	0	3	0	2	4	1	1	2	1	0	3
OTU1700	0	1	0	8	7	0	0	0	0	0	1	0	2	1	0
OTU1701	1	3	0	0	0	0	2	1	2	6	3	2	0	0	0
OTU1702	0	1	7	0	0	2	1	6	0	0	1	0	0	1	1
OTU1703	0	0	0	18	0	0	0	0	0	0	0	1	0	0	1
OTU1704	0	3	1	0	6	2	2	1	1	0	1	0	1	2	0
OTU1705	0	3	2	0	1	1	0	1	3	2	4	2	0	1	0
OTU1706	0	2	0	0	1	0	1	2	1	0	0	1	0	7	5
OTU1707	0	5	0	10	0	1	0	0	1	0	1	2	0	0	0
OTU1708	0	0	1	0	0	0	0	2	0	0	0	0	0	8	9
OTU1709	0	1	1	0	0	3	0	1	1	10	0	0	2	0	1
OTU1710	0	1	0	0	4	5	1	3	0	0	1	0	4	0	1
OTU1711	0	0	0	20	0	0	0	0	0	0	0	0	0	0	0
OTU1712	0	2	1	3	1	1	2	0	1	0	0	2	6	0	1
OTU1713	1	3	5	9	0	2	0	0	0	0	0	0	0	0	0
OTU1714	0	4	0	0	0	0	0	0	0	4	9	1	1	1	0
OTU1715	10	0	3	0	0	0	0	1	0	0	0	3	0	1	2
OTU1716	0	0	0	20	0	0	0	0	0	0	0	0	0	0	0
OTU1717	3	0	0	13	1	0	2	0	1	0	0	0	0	0	0
OTU1718	0	6	0	0	3	0	0	0	0	0	10	0	1	0	0
OTU1719	0	0	2	0	0	0	2	2	0	0	0	0	0	5	9
OTU1720	0	1	0	1	0	3	0	3	2	9	0	0	0	1	0
OTU1721	0	0	3	0	0	0	0	2	0	0	0	0	0	7	8
OTU1722	0	0	0	0	0	0	1	0	3	4	0	0	2	2	8
OTU1723	4	1	2	5	3	5	0	0	0	0	0	0	0	0	0
OTU1724	0	0	1	0	0	0	0	1	0	0	0	0	0	9	9
OTU1725	0	2	1	0	0	2	2	0	1	1	3	2	6	0	0
OTU1726	0	2	1	2	8	2	1	1	1	0	1	1	0	0	0
OTU1727	0	0	4	0	0	1	0	3	0	0	0	0	1	6	5
OTU1728	0	0	2	0	0	0	0	11	0	0	0	0	0	4	3
OTU1729	0	0	2	1	0	0	0	5	0	0	0	0	0	9	3
OTU1730	5	2	6	5	0	0	0	0	0	1	0	0	0	1	0
OTU1731	3	0	0	16	1	0	0	0	0	0	0	0	0	0	0
OTU1732	2	1	3	1	3	1	2	2	2	0	1	0	2	0	0
OTU1733	4	0	2	0	0	1	0	3	1	1	3	4	0	0	1
OTU1734	0	4	0	5	1	2	0	1	0	0	1	2	3	1	0
OTU1735	0	4	1	0	0	2	0	0	3	8	0	1	0	1	0
OTU1736	3	0	7	0	0	0	0	3	0	2	0	1	0	1	3
OTU1737	0	1	4	1	0	1	0	0	0	0	0	5	2	2	4
OTU1738	0	0	0	0	0	0	0	0	0	0	0	0	0	10	10
OTU1739	4	0	0	0	0	3	0	0	4	1	3	1	3	0	1
OTU1740	0	0	7	0	0	0	0	5	0	0	0	0	0	4	4
OTU1741	0	0	7	0	0	1	0	6	0	0	0	0	0	4	2
OTU1742	0	0	1	0	0	0	0	1	0	0	0	1	1	3	13
OTU1743	0	1	1	0	0	0	0	1	0	0	0	0	1	6	9
OTU1744	9	0	1	1	0	0	0	0	1	6	0	0	0	1	0
OTU1745	0	0	11	0	0	0	0	8	0	0	0	0	0	0	0
OTU1746	3	3	2	0	2	3	0	0	1	0	1	3	0	1	0
OTU1747	1	0	3	0	1	1	9	0	0	0	0	0	4	0	0
OTU1748	0	0	0	18	0	0	1	0	0	0	0	0	0	0	0
OTU1749	0	3	1	0	7	0	1	2	1	0	0	1	3	0	0
OTU1750	0	0	1	0	6	1	0	2	1	0	3	2	1	0	2
OTU1751	4	3	2	10	0	0	0	0	0	0	0	0	0	0	0
OTU1752	0	0	3	0	0	0	0	2	0	0	0	1	0	11	2
OTU1753	0	0	8	0	0	0	0	4	1	0	0	1	0	2	3
OTU1754	0	6	0	0	0	1	0	0	2	4	3	3	0	0	0
OTU1755	6	5	8	0	0	0	0	0	0	0	0	0	0	0	0
OTU1756	1	2	1	8	0	2	0	1	1	0	1	2	0	0	0
OTU1757	6	0	1	0	2	2	0	1	0	3	1	1	2	0	0
OTU1758	7	0	0	0	0	0	0	0	6	0	0	0	0	4	2
OTU1759	4	1	1	0	0	0	1	3	1	2	1	2	2	1	0
OTU1760	2	8	3	4	1	1	0	0	0	0	0	0	0	0	0
OTU1761	0	6	1	0	1	0	2	5	0	0	0	0	2	2	0
OTU1762	0	0	0	1	8	0	0	0	0	6	1	1	2	0	0
OTU1763	0	0	0	0	0	18	0	0	0	0	0	0	0	1	0
OTU1764	0	1	0	1	1	2	0	0	3	0	4	4	1	0	2
OTU1765	7	3	2	0	0	1	0	1	1	0	3	1	0	0	0
OTU1766	2	1	1	8	0	0	0	0	2	1	3	0	0	1	0
OTU1767	0	0	1	8	0	1	0	0	0	0	1	1	0	2	5
OTU1768	6	4	1	0	0	0	0	2	0	0	6	0	0	0	0
OTU1769	0	3	0	0	0	2	2	1	4	0	5	1	1	0	0
OTU1770	19	0	0	0	0	0	0	0	0	0	0	0	0	0	0
OTU1771	0	1	1	2	0	2	0	3	0	0	5	0	1	2	2
OTU1772	0	5	0	1	0	6	1	0	2	0	0	2	1	1	0
OTU1773	0	3	2	9	0	0	0	2	0	0	1	0	1	1	0
OTU1774	0	0	0	1	0	0	0	2	0	0	0	0	1	8	7
OTU1775	0	0	9	0	0	0	1	1	1	1	0	1	2	2	1
OTU1776	1	1	1	3	1	3	2	0	1	2	1	2	0	0	1
OTU1777	0	1	4	1	8	0	0	0	1	3	1	0	0	0	0
OTU1778	0	0	3	0	0	0	0	7	0	0	0	0	0	7	2
OTU1779	0	10	0	0	0	1	0	0	1	1	3	0	2	1	0
OTU1780	1	2	0	0	0	3	5	0	0	0	0	3	5	0	0
OTU1781	4	0	1	0	5	0	0	0	0	8	0	1	0	0	0
OTU1782	0	1	1	3	7	1	2	0	2	0	1	1	0	0	0
OTU1783	4	0	1	0	0	1	2	0	2	4	1	1	1	2	0
OTU1784	0	4	0	0	1	2	2	0	2	2	4	1	0	0	1
OTU1785	3	3	0	7	2	2	0	1	0	0	1	0	0	0	0
OTU1786	0	7	1	0	0	2	0	0	0	0	8	1	0	0	0
OTU1787	0	1	3	1	1	1	1	2	1	0	0	2	3	2	1
OTU1788	0	0	1	0	0	0	0	0	0	0	0	1	0	12	5
OTU1789	0	1	0	1	0	11	1	0	0	1	1	2	0	1	0
OTU1790	4	1	2	6	1	5	0	0	0	0	0	0	0	0	0
OTU1791	0	0	0	4	0	0	1	0	0	9	0	2	0	2	0
OTU1792	0	0	1	0	0	0	0	0	0	1	0	0	1	5	10
OTU1793	0	0	0	12	0	0	0	0	0	0	5	1	0	0	0
OTU1794	0	3	0	0	7	1	2	0	0	0	2	0	2	1	0
OTU1795	1	0	3	0	0	1	0	3	0	6	0	1	0	2	1
OTU1796	0	2	0	1	0	2	0	4	0	0	0	8	0	1	0
OTU1797	0	0	0	0	0	0	0	0	0	0	0	0	0	10	8
OTU1798	0	4	0	4	2	1	0	0	0	0	1	2	4	0	0
OTU1799	0	0	4	2	0	0	1	3	0	0	1	6	0	0	1
OTU1800	0	0	6	0	0	0	0	1	0	0	0	0	0	6	5
OTU1801	0	5	1	4	0	0	0	1	2	1	0	4	0	0	0
OTU1802	1	0	1	0	0	0	1	3	1	1	0	0	0	6	4
OTU1803	4	1	2	0	3	0	0	4	1	0	1	0	0	2	0
OTU1804	0	2	0	0	1	1	0	0	1	3	6	1	2	1	0
OTU1805	0	0	0	4	8	0	0	0	0	0	0	0	6	0	0
OTU1806	0	2	0	0	0	5	1	0	0	0	3	5	2	0	0
OTU1807	4	0	2	0	0	2	0	1	9	0	0	0	0	0	0
OTU1808	9	0	0	0	0	0	0	0	1	3	0	1	0	3	1
OTU1809	0	1	0	0	0	0	0	0	0	11	0	4	2	0	0
OTU1810	1	4	2	0	2	1	3	1	1	0	0	1	0	1	1
OTU1811	7	1	0	0	0	2	0	2	2	3	0	0	0	0	1
OTU1812	0	7	0	0	1	0	0	0	0	0	5	2	1	0	2
OTU1813	0	1	1	0	0	1	0	0	2	0	0	1	0	5	7
OTU1814	0	0	3	0	0	0	0	3	2	0	0	0	0	5	5
OTU1815	0	3	1	1	1	2	1	0	0	1	1	2	4	0	1
OTU1816	0	0	10	0	1	0	0	3	2	0	1	0	0	1	0
OTU1817	2	1	0	3	3	1	0	1	0	2	2	1	1	0	1
OTU1818	13	0	1	0	0	1	0	0	3	0	0	0	0	0	0
OTU1819	0	1	2	1	0	0	0	4	8	0	0	0	0	2	0
OTU1820	0	5	1	12	0	0	0	0	0	0	0	0	0	0	0
OTU1821	0	0	0	18	0	0	0	0	0	0	0	0	0	0	0
OTU1822	0	8	1	0	0	1	0	2	0	0	1	0	3	2	0
OTU1823	1	3	1	0	0	3	0	1	5	1	0	1	1	0	1
OTU1824	0	0	2	0	0	0	1	6	0	0	1	0	1	2	5
OTU1825	5	1	2	0	0	1	1	0	5	2	0	0	1	0	0
OTU1826	0	0	0	0	0	0	2	16	0	0	0	0	0	0	0
OTU1827	0	0	2	1	1	4	2	2	0	1	1	2	1	0	1
OTU1828	0	3	0	0	7	1	0	0	0	0	5	1	1	0	0
OTU1829	0	0	3	0	0	0	0	2	0	0	0	0	0	6	7
OTU1830	0	0	1	3	0	0	0	0	0	11	1	1	1	0	0
OTU1831	6	0	0	9	0	0	0	0	0	0	0	2	1	0	0
OTU1832	0	0	7	0	0	0	0	2	0	0	0	0	0	2	7
OTU1833	0	0	4	0	0	0	0	2	0	0	0	0	0	5	7
OTU1834	4	3	5	6	0	0	0	0	0	0	0	0	0	0	0
OTU1835	0	0	3	0	0	0	1	3	0	0	1	0	0	6	4
OTU1836	5	0	1	1	1	3	0	2	0	0	0	4	0	0	0
OTU1837	0	0	3	0	0	1	0	3	0	7	0	2	0	0	1
OTU1838	0	0	0	16	0	0	0	1	0	0	0	0	0	0	0
OTU1839	0	1	1	0	2	0	2	0	2	1	1	0	2	2	3
OTU1840	0	0	1	0	0	1	2	3	0	0	0	0	0	7	3
OTU1841	2	0	1	0	1	0	0	1	8	0	0	1	1	1	1
OTU1842	0	0	0	0	17	0	0	0	0	0	0	0	0	0	0
OTU1843	3	0	4	0	0	0	0	2	1	0	0	1	0	3	3
OTU1844	0	2	0	14	0	0	0	1	0	0	0	0	0	0	0
OTU1845	0	0	0	0	0	0	0	0	0	16	0	1	0	0	0
OTU1846	2	0	0	0	4	1	0	0	1	0	1	2	6	0	0
OTU1847	0	2	1	0	2	2	0	1	2	0	4	0	3	0	0
OTU1848	0	3	0	0	7	1	3	2	0	0	0	1	0	0	0
OTU1849	0	3	0	0	1	3	1	0	0	0	1	1	5	0	2
OTU1850	0	0	3	0	0	0	0	5	0	0	0	0	0	2	7
OTU1851	5	0	0	0	0	0	0	2	1	6	2	1	0	0	0
OTU1852	0	0	0	17	0	0	0	0	0	0	0	0	0	0	0
OTU1853	0	1	1	0	0	0	3	2	0	2	3	2	3	0	0
OTU1854	0	0	0	0	3	1	0	1	1	6	3	1	1	0	0
OTU1855	0	0	1	0	0	0	0	2	0	0	0	0	0	6	8
OTU1856	1	0	0	14	0	1	0	0	0	0	0	0	0	0	1
OTU1857	0	1	2	0	0	0	0	7	0	0	0	0	0	3	4
OTU1858	3	5	0	9	0	0	0	0	0	0	0	0	0	0	0
OTU1859	3	0	1	0	0	0	0	0	1	11	0	0	1	0	0
OTU1860	0	0	3	0	0	0	0	2	1	0	0	0	1	8	2
OTU1861	9	0	5	0	0	0	0	2	1	0	0	0	0	0	0
OTU1862	0	5	0	2	2	1	1	1	1	1	0	2	1	0	0
OTU1863	0	7	0	1	3	1	0	0	0	0	0	3	2	0	0
OTU1864	0	1	1	0	0	0	0	1	0	1	0	2	0	6	5
OTU1865	0	1	0	0	2	3	1	1	2	0	0	6	1	0	0
OTU1866	0	6	0	1	0	0	0	1	3	0	5	0	1	0	0
OTU1867	0	2	1	3	0	1	0	0	2	0	2	0	4	1	1
OTU1868	0	0	0	0	0	11	1	0	0	0	2	3	0	0	0
OTU1869	4	0	2	1	7	0	0	2	0	0	0	1	0	0	0
OTU1870	0	2	0	0	0	1	1	1	6	1	1	0	1	2	1
OTU1871	0	0	2	0	0	0	0	0	0	0	0	0	0	6	9
OTU1872	2	2	0	7	0	1	0	0	5	0	0	0	0	0	0
OTU1873	0	2	0	0	2	4	0	1	0	0	1	7	0	0	0
OTU1874	0	0	0	12	0	0	0	0	4	0	0	1	0	0	0
OTU1875	0	1	0	0	2	3	1	2	4	1	0	0	0	2	1
OTU1876	0	0	1	0	0	0	0	4	1	0	0	0	0	5	6
OTU1877	0	2	0	0	0	4	2	0	3	0	1	3	2	0	0
OTU1878	5	2	1	1	0	6	1	0	0	0	1	0	0	0	0
OTU1879	0	0	3	0	0	0	0	2	0	0	0	0	0	8	4
OTU1880	0	0	7	1	1	0	0	3	0	1	0	0	0	2	2
OTU1881	0	0	2	0	1	0	0	2	0	0	0	0	0	11	1
OTU1882	1	0	0	7	0	0	0	2	2	1	0	2	2	0	0
OTU1883	0	0	7	0	0	0	0	5	0	0	0	0	0	4	1
OTU1884	1	0	2	0	0	0	0	4	3	4	0	0	0	2	1
OTU1885	0	0	2	0	0	0	0	1	0	0	0	3	0	4	7
OTU1886	0	2	1	1	0	0	2	1	2	1	3	1	1	0	2
OTU1887	0	2	0	0	9	0	1	0	1	1	0	0	0	1	1
OTU1888	0	0	0	0	0	0	0	2	0	0	1	2	5	2	4
OTU1889	1	2	0	1	1	1	2	0	0	0	4	1	1	1	1
OTU1890	0	0	0	1	0	2	0	3	4	4	0	1	0	0	1
OTU1891	0	1	1	3	1	2	1	0	0	0	2	1	4	0	0
OTU1892	0	1	2	0	0	1	0	1	0	5	2	1	2	1	0
OTU1893	0	2	1	0	0	1	1	0	0	4	2	2	3	0	0
OTU1894	0	1	0	0	0	0	0	0	0	8	0	0	0	2	5
OTU1895	0	0	1	0	0	2	0	0	6	2	0	3	1	0	1
OTU1896	0	2	0	2	0	0	0	1	0	1	1	0	2	5	2
OTU1897	0	0	0	0	10	0	0	2	0	0	0	1	2	1	0
OTU1898	0	1	0	1	2	0	0	1	5	1	1	4	0	0	0
OTU1899	0	0	0	7	0	0	0	3	1	0	2	2	1	0	0
OTU1900	0	10	0	0	0	2	0	0	0	1	3	0	0	0	0
OTU1901	0	0	0	16	0	0	0	0	0	0	0	0	0	0	0
OTU1902	0	1	0	13	0	2	0	0	0	0	0	0	0	0	0
OTU1903	0	0	5	0	0	0	0	5	0	0	0	0	0	4	2
OTU1904	1	0	0	8	0	0	0	2	1	4	0	0	0	0	0
OTU1905	0	0	2	0	0	0	0	4	0	10	0	0	0	0	0
OTU1906	0	0	0	0	0	0	0	2	0	1	0	0	0	6	7
OTU1907	3	3	2	3	0	4	0	0	1	0	0	0	0	0	0
OTU1908	0	2	0	0	1	2	1	2	1	0	4	2	1	0	0
OTU1909	0	3	1	5	0	0	0	1	2	1	1	0	1	0	1
OTU1910	0	0	0	12	0	0	0	0	1	0	2	0	1	0	0
OTU1911	0	1	0	3	3	0	0	0	6	0	2	1	0	0	0
OTU1912	0	1	0	0	0	2	0	0	0	7	3	0	0	2	1
OTU1913	0	0	3	1	0	0	0	0	0	0	0	0	0	6	6
OTU1914	0	2	0	0	1	2	3	2	0	0	0	2	4	0	0
OTU1915	0	0	0	10	0	1	0	0	2	0	1	0	2	0	0
OTU1916	1	0	0	2	6	1	0	0	0	3	0	2	1	0	0
OTU1917	0	0	4	0	0	0	0	5	2	1	0	0	0	3	1
OTU1918	0	0	0	0	0	10	1	0	0	0	0	4	1	0	0
OTU1919	0	0	0	0	0	1	0	1	0	13	0	0	0	1	0
OTU1920	0	0	1	0	0	0	0	1	1	1	0	0	3	5	4
OTU1921	0	1	1	4	0	0	0	1	4	0	0	0	1	2	2
OTU1922	0	5	1	0	2	1	2	0	0	3	0	0	1	0	1
OTU1923	0	1	1	3	1	4	1	0	1	2	1	0	0	1	0
OTU1924	0	0	1	0	0	0	3	2	1	4	1	3	1	0	0
OTU1925	0	1	1	0	2	0	3	1	1	2	2	1	0	0	2
OTU1926	0	0	0	0	2	1	1	0	0	0	4	4	4	0	0
OTU1927	0	0	1	0	0	0	0	0	0	0	0	0	0	9	5
OTU1928	0	0	0	1	0	0	0	1	1	0	0	0	0	10	2
OTU1929	0	0	0	0	0	0	0	0	0	0	0	0	1	4	10
OTU1930	0	0	0	14	0	1	0	0	0	0	0	0	0	0	0
OTU1931	0	3	0	0	0	0	2	0	0	0	2	2	5	0	1
OTU1932	0	4	0	0	0	1	1	2	0	0	5	1	0	1	0
OTU1933	0	1	0	9	0	2	0	0	1	1	0	1	0	0	0
OTU1934	0	0	0	0	0	0	0	0	4	9	2	0	0	0	0
OTU1935	0	0	0	8	0	0	0	0	0	7	0	0	0	0	0
OTU1936	0	1	0	0	1	2	1	1	4	1	1	0	2	1	0
OTU1937	0	0	1	0	5	0	1	0	1	0	4	0	1	2	0
OTU1938	0	0	6	0	0	0	0	6	0	3	0	0	0	0	0
OTU1939	0	2	1	0	0	1	1	1	2	1	1	5	0	0	0
OTU1940	0	3	0	12	0	0	0	0	0	0	0	0	0	0	0
OTU1941	0	1	3	0	0	1	1	1	3	0	3	0	2	0	0
OTU1942	0	2	2	2	0	1	1	0	3	0	0	2	2	0	0
OTU1943	2	4	2	1	1	0	1	0	1	0	0	0	1	0	2
OTU1944	0	6	0	0	0	2	0	0	1	0	1	2	0	0	3
OTU1945	0	0	0	0	0	0	0	3	2	1	0	1	0	4	4
OTU1946	2	1	2	3	0	0	0	1	5	1	0	0	0	0	0
OTU1947	0	0	0	0	0	0	0	0	0	13	0	1	0	0	1
OTU1948	0	0	0	0	0	0	1	1	0	2	0	0	0	5	6
OTU1949	0	0	0	0	0	0	0	0	0	5	0	0	2	5	3
OTU1950	0	0	0	15	0	0	0	0	0	0	0	0	0	0	0
OTU1951	3	3	2	2	3	1	0	0	0	1	0	0	0	0	0
OTU1952	1	1	2	2	0	0	0	3	2	0	3	0	1	0	0
OTU1953	2	2	1	3	0	0	0	0	0	7	0	0	0	0	0
OTU1954	0	4	0	0	0	1	0	0	0	0	9	0	0	0	1
OTU1955	12	0	1	0	0	1	0	0	1	0	0	0	0	0	0
OTU1956	0	0	0	1	7	0	2	2	0	2	1	0	0	0	0
OTU1957	2	0	0	0	2	2	0	0	2	0	5	2	0	0	0
OTU1958	0	1	0	1	0	1	1	1	2	0	3	1	4	0	0
OTU1959	0	0	1	14	0	0	0	0	0	0	0	0	0	0	0
OTU1960	0	2	0	0	0	0	1	0	0	1	6	1	3	0	1
OTU1961	2	0	0	0	0	0	0	0	1	11	0	0	0	0	1
OTU1962	0	0	1	0	0	0	0	0	0	0	0	0	0	10	4
OTU1963	0	0	2	1	0	0	0	0	0	0	0	0	0	5	7
OTU1964	0	1	0	4	0	0	0	1	0	0	6	0	3	0	0
OTU1965	0	0	0	7	0	0	1	1	1	0	3	1	0	1	0
OTU1966	0	0	4	0	4	0	0	0	4	2	0	1	0	0	0
OTU1967	0	2	0	0	9	0	0	0	2	0	0	0	1	1	0
OTU1968	0	0	0	0	0	0	0	0	5	5	0	3	0	1	1
OTU1969	4	0	1	0	5	5	0	0	0	0	0	0	0	0	0
OTU1970	2	2	0	1	3	0	0	0	0	0	1	2	4	0	0
OTU1971	0	4	1	6	0	2	0	0	0	0	2	0	0	0	0
OTU1972	0	0	2	0	0	2	0	2	0	0	0	0	0	5	4
OTU1973	0	3	0	0	1	0	1	0	0	0	7	0	0	2	1
OTU1974	3	0	0	0	0	1	2	0	3	3	0	0	0	2	1
OTU1975	0	0	0	0	15	0	0	0	0	0	0	0	0	0	0
OTU1976	0	4	0	0	1	3	0	2	2	0	1	0	1	1	0
OTU1977	0	2	0	0	0	0	3	1	0	0	1	4	4	0	0
OTU1978	2	1	2	0	0	0	0	2	1	4	0	0	0	2	0
OTU1979	0	2	0	0	1	3	3	0	0	0	0	2	3	0	0
OTU1980	2	1	0	0	1	2	1	0	0	0	3	2	2	0	0
OTU1981	0	0	0	12	0	0	0	0	0	0	0	0	2	0	0
OTU1982	0	1	0	1	1	1	4	2	1	1	2	0	0	0	0
OTU1983	0	2	1	0	1	3	0	0	0	1	2	1	2	0	1
OTU1984	0	0	4	0	0	0	0	1	0	0	0	0	0	3	6
OTU1985	3	1	0	3	0	2	0	1	0	0	0	1	2	1	0
OTU1986	2	0	0	0	0	0	0	0	0	0	0	0	0	6	6
OTU1987	3	0	1	0	0	0	0	0	3	5	0	0	0	2	0
OTU1988	6	0	3	0	0	0	0	0	0	4	0	0	1	0	0
OTU1989	0	3	0	0	0	6	2	0	0	0	3	0	0	0	0
OTU1990	6	0	0	0	2	0	0	1	1	1	0	0	0	1	2
OTU1991	5	0	1	2	0	0	0	0	1	0	0	0	4	0	1
OTU1992	0	0	1	0	1	0	0	3	4	0	0	0	1	3	1
OTU1993	3	3	0	3	0	0	0	0	2	1	0	2	0	0	0
OTU1994	0	1	0	0	0	0	0	0	2	0	5	5	1	0	0
OTU1995	0	1	0	0	6	1	0	0	0	2	0	0	2	0	2
OTU1996	0	0	1	0	0	0	0	0	0	0	0	0	0	7	6
OTU1997	0	0	1	0	0	0	3	2	1	1	0	0	1	2	3
OTU1998	0	0	0	0	0	1	1	2	0	0	2	4	3	1	0
OTU1999	1	0	4	1	0	0	0	1	4	0	0	3	0	0	0
[truncated: 1,423 more rows]

## Sheet: otu_table_18s
OTU ID	P1	P2	P3	P4	P5	P6	P7	P8	P9	P10	P11	P12
OTU1	84	9380	108	6695	20567	2942	8360	1803	1964	228	12653	3275
OTU2	23180	88	1501	971	902	2971	426	2565	3200	10396	80	4804
OTU3	2581	142	730	638	683	3835	144	991	1541	7125	7	3293
OTU4	41	6005	49	1843	1008	1816	1527	231	466	178	4651	1178
OTU5	0	40	7119	2622	108	96	733	5470	1695	10	48	177
OTU6	1110	1077	4337	1595	65	473	1185	3604	1287	40	932	430
OTU7	3851	105	937	380	341	992	148	1200	1243	5554	65	1081
OTU8	4915	32	1353	421	214	645	190	1402	1013	1898	9	493
OTU9	646	1866	408	746	335	1567	100	637	517	724	1752	1818
OTU10	2045	36	765	566	290	501	119	812	940	2846	45	630
OTU11	175	85	3609	1149	44	64	376	2629	823	10	124	88
OTU12	106	546	43	1008	1465	1475	1668	198	713	399	484	1037
OTU13	56	1111	5	1261	887	1592	671	420	226	1015	1026	452
OTU14	11	1006	1	6	78	7022	74	72	20	135	0	6
OTU15	1	26	3093	1023	37	50	298	2468	729	2	52	71
OTU16	115	490	39	699	1232	1307	1521	156	462	316	389	784
OTU17	174	936	111	630	1175	907	733	172	380	481	642	599
OTU18	1792	358	4	1860	582	25	39	90	381	487	1115	142
OTU19	14	388	13	1155	973	979	1073	191	402	90	318	1129
OTU20	1291	21	221	268	223	1175	50	256	472	1495	18	1228
OTU21	234	938	106	1069	736	659	607	195	360	384	733	600
OTU22	1335	124	433	700	198	842	124	529	554	984	55	650
OTU23	39	396	26	368	981	463	1533	113	329	82	572	317
OTU24	2	52	1883	668	77	71	258	1575	558	3	16	55
OTU25	6	756	21	374	1126	234	772	270	415	27	713	324
OTU26	0	26	2020	625	31	24	180	1534	422	3	3	49
OTU27	13	2161	4	244	479	107	310	122	86	39	1272	26
OTU28	125	377	10	368	856	492	949	117	305	29	258	670
OTU29	33	814	5	112	750	250	315	96	90	11	1114	411
OTU30	779	3	229	106	53	618	49	309	232	860	9	524
OTU31	119	380	10	260	636	441	700	99	256	63	331	326
OTU32	1	65	1263	398	20	37	151	1296	269	30	14	67
OTU33	896	33	292	103	59	345	28	251	311	991	11	258
OTU34	100	401	35	456	614	365	405	89	172	280	274	273
OTU35	113	462	34	653	525	327	270	63	158	182	316	252
OTU36	10	966	5	292	316	188	379	81	121	18	683	277
OTU37	2	234	8	110	325	636	685	65	170	37	327	636
OTU38	118	462	46	374	521	363	293	75	148	203	360	246
OTU39	1	176	991	384	16	70	153	797	280	9	122	92
OTU40	0	32	5	116	860	581	422	47	208	47	27	678
OTU41	108	449	27	162	605	334	301	105	173	209	295	201
OTU42	647	5	225	213	82	121	45	246	465	717	10	173
OTU43	5	356	11	86	226	385	657	76	186	27	499	401
OTU44	22	34	923	319	19	43	105	1072	280	12	7	50
OTU45	369	89	0	7	185	902	19	92	225	711	33	79
OTU46	146	452	55	131	394	348	216	99	151	231	205	256
OTU47	66	16	954	302	15	42	114	725	251	1	10	35
OTU48	18	300	12	280	560	198	573	60	101	52	233	123
OTU49	103	289	30	252	315	320	223	63	114	208	317	222
OTU50	0	7	968	330	10	14	99	694	266	0	19	29
OTU51	1	192	5	293	261	169	260	123	77	15	649	376
OTU52	62	271	11	174	495	283	490	49	131	42	221	161
OTU53	313	234	54	251	306	295	203	81	116	116	135	179
OTU54	77	397	14	186	343	293	207	62	114	121	218	245
OTU55	0	0	63	15	1	33	4	71	181	1760	0	36
OTU56	136	314	22	304	358	227	213	44	120	137	125	152
OTU57	10	1087	2	10	117	4	11	115	6	1	757	28
OTU58	263	142	24	72	181	399	50	72	48	230	31	421
OTU59	3	297	2	152	391	92	372	85	85	11	286	127
OTU60	27	240	24	162	433	287	235	51	74	47	167	152
OTU61	34	4	5	86	201	352	614	71	225	48	19	197
OTU62	6	444	4	44	140	73	83	49	33	6	837	116
OTU63	18	318	30	205	247	213	234	61	142	119	118	117
OTU64	920	5	167	31	19	12	14	88	121	313	90	10
OTU65	337	196	75	76	44	167	11	139	71	361	155	129
OTU66	27	332	21	19	182	290	228	65	99	82	225	187
OTU67	24	201	17	180	442	175	159	50	69	89	174	147
OTU68	127	214	34	164	50	325	45	78	83	214	159	212
OTU69	36	280	29	108	166	221	160	67	98	81	166	210
OTU70	1	242	4	113	90	169	210	48	82	16	371	242
OTU71	0	11	676	192	3	3	53	506	117	0	15	12
OTU72	41	200	19	57	368	149	184	52	66	109	187	113
OTU73	1	151	4	182	140	103	156	58	54	5	462	218
OTU74	261	4	90	34	20	237	12	44	141	564	4	93
OTU75	2	43	482	211	9	32	114	345	152	3	61	38
OTU76	100	107	16	184	323	154	149	37	82	91	72	137
OTU77	29	295	2	47	225	60	124	50	59	6	398	148
OTU78	0	10	4	224	323	149	83	17	83	71	30	416
OTU79	68	241	28	80	183	160	146	57	69	107	139	127
OTU80	0	146	3	130	127	133	347	16	121	8	130	179
OTU81	0	103	4	63	66	228	313	24	109	10	168	238
OTU82	0	11	504	213	5	12	56	372	123	0	2	17
OTU83	0	4	457	182	10	8	60	356	141	0	1	14
OTU84	92	89	41	191	30	180	41	81	78	270	16	123
OTU85	7	225	2	6	343	65	206	32	53	12	232	48
OTU86	198	88	6	52	201	178	142	39	57	47	103	112
OTU87	272	139	24	35	120	86	128	40	82	46	135	103
OTU88	6	760	2	1	0	0	0	3	0	0	433	0
OTU89	131	156	19	75	92	127	172	37	58	88	90	156
OTU90	316	8	78	83	43	58	12	78	148	274	3	61
OTU91	1	109	2	266	228	150	39	86	39	109	43	73
OTU92	20	102	7	115	190	174	192	25	131	41	57	89
OTU93	303	2	67	168	15	126	5	100	56	131	16	129
OTU94	169	2	93	34	29	208	12	85	88	236	1	153
OTU95	29	10	368	115	4	5	26	392	117	1	2	40
OTU96	10	88	0	165	70	232	78	66	41	207	63	86
OTU97	2	223	2	28	161	124	196	10	44	7	206	68
OTU98	53	138	13	276	98	102	124	42	51	33	47	76
OTU99	143	31	24	112	25	176	102	49	58	174	53	104
OTU100	31	194	7	138	112	121	89	22	77	57	101	71
OTU101	72	219	3	25	27	137	175	15	50	10	173	97
OTU102	28	16	321	162	14	19	51	240	119	3	11	15
OTU103	286	0	51	57	53	177	5	56	43	131	2	137
OTU104	0	0	362	189	1	6	53	263	99	0	0	11
OTU105	1	263	2	11	14	159	90	18	61	12	107	238
OTU106	2	334	2	27	36	86	68	21	28	4	252	75
OTU107	108	4	44	42	104	183	16	40	48	138	6	197
OTU108	79	94	132	69	5	71	158	115	43	2	61	85
OTU109	37	21	30	172	23	168	10	66	59	207	15	85
OTU110	23	103	16	207	118	87	83	33	36	61	75	50
OTU111	0	1	130	542	1	2	10	164	29	1	0	11
OTU112	123	7	21	20	25	162	9	35	67	288	2	127
OTU113	1	11	278	95	4	11	52	287	95	0	3	31
OTU114	0	9	0	203	53	126	37	19	49	49	10	298
OTU115	143	2	41	22	16	158	8	19	65	313	2	60
OTU116	16	108	7	35	126	133	100	25	44	67	115	58
OTU117	0	4	277	93	5	12	25	314	84	0	0	15
OTU118	0	1	304	99	2	0	28	305	79	0	0	10
OTU119	0	17	7	11	18	275	194	12	61	16	11	199
OTU120	0	95	3	37	142	122	178	11	67	6	57	95
OTU121	0	0	2	430	5	22	1	146	9	13	8	170
OTU122	51	105	29	31	27	152	18	35	28	114	84	128
OTU123	1	283	2	107	2	69	39	22	11	3	202	47
OTU124	9	169	7	20	142	58	70	19	25	0	211	55
OTU125	90	56	12	185	71	76	72	24	32	26	71	69
OTU126	0	0	271	135	4	1	39	230	83	1	0	8
OTU127	0	1	236	78	4	47	39	269	57	4	13	22
OTU128	0	1	305	97	7	4	20	238	82	0	7	7
OTU129	3	94	1	89	61	75	120	18	19	8	187	76
OTU130	1	220	1	53	3	121	45	5	36	9	25	219
OTU131	55	65	10	186	105	62	88	10	25	30	58	40
OTU132	5	60	1	54	136	61	212	14	51	12	73	54
OTU133	11	74	3	245	65	14	40	76	25	0	58	106
OTU134	0	3	210	87	3	9	23	288	73	2	0	18
OTU135	1	5	0	40	13	101	129	14	66	19	5	315
OTU136	1	291	0	6	55	61	94	25	11	4	145	15
OTU137	101	195	2	13	41	59	96	13	11	13	116	40
OTU138	2	225	2	101	10	78	56	13	10	6	152	41
OTU139	91	4	21	36	35	111	12	37	60	187	0	100
OTU140	0	73	0	58	140	31	43	7	11	4	233	91
OTU141	9	109	2	6	4	62	249	9	69	3	121	45
OTU142	0	21	2	239	164	5	150	4	63	8	25	4
OTU143	0	72	0	11	255	104	68	20	26	3	54	60
OTU144	7	96	2	70	105	116	60	18	27	48	65	51
OTU145	13	10	188	104	4	3	22	197	95	0	16	6
OTU146	1	10	255	80	2	1	30	203	54	0	1	9
OTU147	3	114	32	63	66	70	76	28	7	5	153	24
OTU148	35	0	94	18	9	145	12	60	49	123	0	86
OTU149	12	47	1	59	132	102	124	8	35	13	47	46
OTU150	46	105	14	112	14	65	3	37	21	22	94	92
OTU151	0	54	5	97	85	81	135	20	56	14	40	36
OTU152	8	31	11	46	99	113	99	15	57	38	33	69
OTU153	2	160	7	3	90	56	54	11	29	67	72	65
OTU154	0	0	1	13	84	85	160	7	40	10	31	169
OTU155	0	89	13	108	86	48	82	10	38	37	6	65
OTU156	282	2	18	8	7	30	5	18	45	115	4	46
OTU157	1	31	4	120	72	51	125	37	40	10	39	47
OTU158	106	73	22	12	79	38	70	28	18	15	28	85
OTU159	22	4	14	64	23	132	8	27	40	70	10	152
OTU160	3	82	8	30	91	71	71	26	44	28	43	59
OTU161	0	0	1	3	173	155	79	6	19	6	6	97
OTU162	206	39	12	6	1	81	29	18	3	71	28	48
OTU163	0	1	227	65	3	2	21	159	52	0	7	2
OTU164	157	0	30	41	13	47	12	44	52	116	1	21
OTU165	0	3	153	99	2	2	30	135	95	0	0	6
OTU166	59	36	8	57	135	53	68	13	10	0	28	55
OTU167	0	6	206	34	0	0	18	184	61	0	3	7
OTU168	99	4	30	87	54	48	3	32	26	93	0	34
OTU169	88	2	28	25	17	32	6	45	65	159	2	37
OTU170	0	99	2	16	79	35	31	14	30	2	133	64
OTU171	0	52	3	4	54	58	141	8	41	18	97	24
OTU172	0	7	137	52	7	8	23	176	68	9	1	11
OTU173	40	5	50	74	11	114	8	39	33	65	0	59
OTU174	1	95	0	12	70	44	75	14	23	5	106	53
OTU175	3	34	3	46	76	58	116	7	55	25	26	47
OTU176	3	153	72	18	0	10	60	81	38	0	52	9
OTU177	0	187	1	4	4	3	17	19	0	0	236	19
OTU178	59	71	3	3	117	40	85	11	17	19	29	32
OTU179	270	1	10	12	5	25	2	35	29	55	0	33
OTU180	57	34	8	92	3	21	57	12	36	101	42	14
OTU181	0	39	1	121	6	17	74	53	29	11	50	73
OTU182	69	23	7	30	52	50	67	16	51	66	15	27
OTU183	235	4	43	9	6	4	4	28	37	94	0	6
OTU184	0	2	152	84	2	6	20	146	50	0	1	5
OTU185	3	206	1	0	54	1	5	13	0	0	179	0
OTU186	0	141	0	35	42	49	34	3	9	3	99	28
OTU187	1	63	4	17	16	23	115	81	60	2	40	19
OTU188	0	6	134	43	2	3	25	149	46	19	1	11
OTU189	1	61	0	31	125	23	61	8	13	2	90	21
OTU190	0	49	2	5	97	44	137	5	31	1	45	18
OTU191	194	27	12	11	4	22	12	19	16	43	24	48
OTU192	4	10	4	207	39	24	37	12	15	26	4	48
OTU193	2	67	0	75	95	42	56	6	4	1	46	29
OTU194	30	7	32	61	9	88	3	33	40	78	5	36
OTU195	8	1	44	23	5	12	14	63	187	16	0	49
OTU196	8	73	5	44	38	35	38	18	23	47	51	41
OTU197	176	1	35	13	11	21	9	34	37	61	0	21
OTU198	1	0	28	29	6	113	10	30	48	73	0	80
OTU199	0	1	2	96	3	121	8	39	20	89	0	34
OTU200	14	53	8	4	80	23	26	9	13	92	39	49
OTU201	2	81	4	3	112	47	61	6	16	1	46	26
OTU202	0	1	147	58	2	5	9	153	24	0	0	4
OTU203	51	14	6	8	5	103	10	21	6	42	22	113
OTU204	0	2	3	384	4	0	2	1	3	0	0	1
OTU205	5	132	3	17	8	8	28	27	20	26	87	35
OTU206	40	8	19	79	11	30	4	40	44	49	2	66
OTU207	0	34	6	8	54	77	131	8	37	2	17	17
OTU208	32	200	0	2	21	6	7	20	4	0	75	22
OTU209	110	1	24	13	5	85	3	17	17	31	3	69
OTU210	0	86	0	5	36	14	61	16	46	1	86	26
OTU211	16	1	1	0	2	5	282	4	61	0	0	2
OTU212	0	65	5	6	42	48	59	16	13	51	43	25
OTU213	0	0	126	71	4	13	21	98	32	0	3	3
OTU214	40	5	31	11	46	46	5	31	31	79	1	44
OTU215	15	0	56	21	2	95	9	40	27	15	0	85
OTU216	0	16	78	36	29	7	29	69	59	13	14	13
OTU217	27	21	6	35	81	44	39	7	15	22	27	38
OTU218	0	0	1	94	7	58	1	42	18	88	0	53
OTU219	6	11	3	39	53	3	162	5	52	2	13	10
OTU220	91	14	14	15	18	73	1	28	8	43	9	44
OTU221	22	0	24	12	17	25	8	26	25	146	0	50
OTU222	0	0	0	199	1	0	2	76	4	0	0	72
OTU223	5	21	9	55	30	41	62	13	25	1	24	61
OTU224	0	44	6	19	25	38	24	17	22	67	56	25
OTU225	0	3	103	48	0	1	13	128	38	0	0	8
OTU226	51	50	11	43	7	52	16	8	13	53	6	31
OTU227	3	0	85	53	2	7	17	83	79	3	0	6
OTU228	1	101	0	3	55	32	52	4	18	1	35	28
OTU229	39	14	14	8	8	31	53	31	40	25	1	66
OTU230	9	48	2	4	12	21	109	11	14	1	66	26
OTU231	0	30	0	20	22	69	106	4	20	2	9	37
OTU232	0	33	6	18	29	33	41	10	17	5	42	84
OTU233	1	37	3	6	17	7	67	25	32	1	32	88
OTU234	0	0	101	81	1	4	23	77	23	0	0	5
OTU235	97	1	7	3	20	48	4	16	20	94	3	1
OTU236	29	64	8	3	10	71	48	11	14	3	27	25
OTU237	173	19	1	4	5	32	35	4	3	1	23	6
OTU238	0	31	0	1	3	188	3	8	5	8	6	52
OTU239	5	16	0	22	23	17	90	4	54	11	15	47
OTU240	2	34	2	10	162	3	22	6	7	29	16	5
OTU241	0	52	2	11	1	21	63	26	10	2	29	79
OTU242	1	16	4	117	12	23	22	6	26	47	11	9
OTU243	29	0	8	5	63	11	0	14	12	115	0	32
OTU244	68	27	19	8	4	49	37	20	14	17	13	11
OTU245	1	63	1	10	22	21	35	54	14	3	41	22
OTU246	0	21	4	6	145	20	15	14	9	8	19	23
OTU247	2	31	0	2	84	60	24	11	3	8	43	12
OTU248	1	57	5	4	20	29	67	8	15	14	41	17
OTU249	1	46	1	174	39	1	0	5	0	0	9	0
OTU250	0	1	98	35	1	7	14	90	27	0	0	2
OTU251	40	0	13	9	1	61	3	18	12	58	2	58
OTU252	0	0	105	55	1	1	17	65	23	0	1	6
OTU253	2	79	4	2	1	33	30	7	13	1	64	37
OTU254	192	0	8	8	2	16	2	8	3	0	0	31
OTU255	1	68	1	8	70	27	29	11	17	4	29	2
OTU256	2	10	0	164	24	11	13	6	13	2	3	17
OTU257	1	61	0	1	64	30	27	5	15	28	11	21
OTU258	0	14	4	130	0	16	12	9	5	43	16	14
OTU259	0	67	3	55	0	45	37	8	1	4	22	19
OTU260	1	132	0	8	14	16	7	2	3	7	67	4
OTU261	1	22	79	25	1	2	5	76	28	0	18	3
OTU262	1	13	1	32	8	35	40	19	18	4	18	63
OTU263	0	0	0	229	1	5	8	0	3	0	1	3
OTU264	0	19	0	5	70	21	34	8	7	0	34	48
OTU265	41	56	1	6	13	38	6	16	1	7	53	7
OTU266	0	79	0	5	16	9	44	7	9	0	66	10
OTU267	1	4	34	11	3	39	7	18	24	62	7	32
OTU268	0	38	1	33	26	39	19	14	13	26	19	12
OTU269	0	0	0	125	2	0	1	51	9	2	0	49
OTU270	0	2	89	49	0	1	10	66	14	1	3	3
OTU271	8	2	35	27	12	14	20	35	57	14	0	13
OTU272	0	32	41	7	1	42	19	34	8	3	18	30
OTU273	0	43	4	13	17	41	48	5	8	3	33	20
OTU274	0	27	2	13	21	22	48	17	23	1	35	24
OTU275	1	61	5	15	4	54	5	32	7	5	0	43
OTU276	18	14	5	6	17	50	41	19	26	16	6	14
OTU277	0	0	98	23	2	1	4	71	28	1	0	4
OTU278	0	19	0	1	98	46	42	3	0	1	21	0
OTU279	0	7	0	14	0	1	12	4	27	4	0	161
OTU280	1	33	1	7	42	31	41	7	16	6	23	22
OTU281	1	56	0	27	10	13	21	2	8	15	71	5
OTU282	0	0	92	31	0	1	11	67	24	0	1	1
OTU283	4	17	2	12	62	14	66	2	9	5	23	12
OTU284	21	15	7	5	7	51	41	1	18	20	29	11
OTU285	0	0	66	40	3	1	15	70	25	0	0	6
OTU286	0	7	0	3	1	88	45	8	23	4	1	44
OTU287	0	0	76	35	0	2	7	71	28	0	0	2
OTU288	0	9	0	1	162	6	17	1	7	0	14	3
OTU289	2	24	11	16	8	28	26	19	19	19	11	36
OTU290	0	33	1	9	8	23	63	12	24	2	21	20
OTU291	43	30	6	12	30	3	9	8	12	15	22	25
OTU292	0	31	0	29	30	29	19	7	6	4	42	17
OTU293	12	14	25	36	5	9	30	33	25	1	17	7
OTU294	1	66	0	61	28	11	8	1	2	0	26	9
OTU295	0	1	0	1	198	0	0	2	3	0	5	1
OTU296	0	13	66	28	1	4	10	41	36	1	4	7
OTU297	21	0	8	14	10	55	4	15	11	10	36	26
OTU298	1	81	0	18	32	8	7	2	1	1	51	7
OTU299	12	23	2	55	47	10	23	4	12	4	6	10
OTU300	0	2	75	31	1	1	8	68	20	0	0	0
OTU301	6	17	10	17	11	47	8	14	15	23	22	15
OTU302	4	21	3	50	10	26	30	5	3	18	23	12
OTU303	0	38	1	6	9	27	23	9	16	11	42	23
OTU304	3	50	0	7	36	14	12	6	5	0	49	22
OTU305	0	5	1	32	27	1	25	3	18	55	3	33
OTU306	60	1	12	9	5	13	2	12	16	58	0	14
OTU307	4	2	3	25	3	17	3	15	39	52	0	38
OTU308	0	19	1	1	84	32	16	10	6	9	16	7
OTU309	0	0	46	30	3	1	7	46	62	0	0	6
OTU310	3	19	1	7	36	16	57	8	24	2	10	17
OTU311	1	38	2	1	78	13	25	1	0	0	27	13
OTU312	0	10	1	116	25	7	22	3	8	0	5	1
OTU313	89	0	4	4	5	8	0	5	21	50	0	10
OTU314	1	16	2	10	24	31	54	6	12	3	21	16
OTU315	2	10	4	32	37	21	35	4	7	12	9	22
OTU316	52	10	0	38	20	0	1	3	14	11	41	4
OTU317	0	1	0	28	22	20	26	5	22	4	5	60
OTU318	126	3	16	10	0	2	0	19	10	4	0	3
OTU319	0	2	1	8	20	7	95	3	24	0	25	6
OTU320	22	13	3	1	1	47	7	14	5	26	14	38
OTU321	1	122	0	0	1	1	54	1	10	0	0	0
OTU322	0	22	1	151	2	0	0	2	2	0	3	6
OTU323	0	4	72	17	0	1	3	62	28	0	0	1
OTU324	13	2	10	5	1	37	0	12	7	45	5	51
OTU325	2	18	3	26	45	25	23	8	4	5	10	19
OTU326	0	31	1	1	12	13	52	5	20	3	27	22
OTU327	0	0	0	58	2	39	1	26	12	27	0	22
OTU328	0	34	1	11	7	10	39	8	23	2	22	29
OTU329	0	34	0	7	7	41	19	27	12	3	16	20
OTU330	1	2	0	146	7	4	8	2	5	3	1	6
OTU331	0	0	74	29	1	3	9	56	9	0	0	4
OTU332	0	62	0	0	2	59	19	2	3	0	23	15
OTU333	0	87	0	0	27	0	1	8	7	0	55	0
OTU334	3	11	0	81	16	6	21	7	12	6	3	17
OTU335	0	7	1	1	18	59	32	3	13	3	33	12
OTU336	16	39	3	2	0	4	0	8	6	36	36	32
OTU337	0	28	0	57	3	20	30	3	11	0	20	9
OTU338	3	4	46	37	6	8	15	41	15	0	0	5
OTU339	0	34	2	0	69	32	3	1	0	1	20	17
OTU340	0	0	10	16	5	53	2	11	17	22	0	42
OTU341	0	7	3	0	107	7	24	6	5	0	12	5
OTU342	8	0	27	3	3	10	4	12	20	64	0	24
OTU343	8	23	2	3	42	17	22	5	4	17	22	10
OTU344	1	24	7	15	18	32	14	3	16	5	25	13
OTU345	24	23	4	1	60	10	1	10	14	0	26	0
OTU346	0	30	1	21	48	23	14	2	6	2	15	11
OTU347	0	16	0	30	64	18	12	2	1	0	18	11
OTU348	0	12	1	1	52	19	27	4	20	0	12	24
OTU349	11	0	10	14	3	44	3	25	7	32	1	21
OTU350	4	38	2	11	9	15	2	15	10	7	34	24
OTU351	6	24	1	11	13	17	24	6	11	1	32	25
OTU352	0	0	0	167	0	0	2	0	0	0	0	1
OTU353	0	14	14	6	0	32	3	17	8	12	21	42
OTU354	1	22	3	4	26	45	20	8	7	5	9	18
OTU355	2	9	0	3	50	17	43	3	14	0	18	8
OTU356	0	0	61	40	0	0	10	36	17	0	0	3
OTU357	9	10	5	31	4	31	2	7	17	32	4	15
OTU358	0	53	3	2	13	20	13	8	7	2	20	26
OTU359	0	0	48	49	4	5	6	33	16	0	1	4
OTU360	1	1	9	14	0	3	31	29	64	0	2	12
OTU361	0	0	2	2	1	15	0	8	18	115	0	5
OTU362	0	16	3	1	34	11	38	5	7	0	50	0
OTU363	61	11	3	0	4	11	33	5	1	8	6	21
OTU364	2	1	24	10	0	2	2	25	73	10	0	14
OTU365	4	9	32	22	4	9	20	41	14	1	0	6
OTU366	0	11	1	6	12	29	33	2	13	3	9	43
OTU367	46	1	4	3	2	5	0	2	11	76	0	12
OTU368	0	0	0	92	0	5	2	23	4	3	0	33
OTU369	0	12	2	25	27	42	13	3	10	0	6	22
OTU370	0	60	2	25	10	7	0	6	6	0	36	8
OTU371	6	9	0	127	0	1	0	1	0	2	9	4
OTU372	2	9	2	3	34	25	23	2	18	29	7	5
OTU373	62	0	5	5	2	7	3	11	4	48	0	12
OTU374	2	6	0	31	6	36	37	3	9	5	6	17
OTU375	1	65	0	0	7	3	7	5	3	0	67	0
OTU376	0	13	0	32	9	18	4	6	5	2	0	67
OTU377	13	53	2	0	0	31	6	4	3	14	16	13
OTU378	0	32	0	0	0	27	7	3	0	1	85	0
OTU379	0	18	0	8	34	7	22	7	17	0	29	12
OTU380	68	1	9	3	3	12	7	9	5	19	2	16
OTU381	0	0	37	19	0	2	12	28	48	0	0	8
OTU382	4	2	12	13	2	15	5	23	50	7	0	21
OTU383	0	0	58	24	1	0	6	43	17	0	2	3
OTU384	0	50	0	0	56	1	9	3	1	0	33	0
OTU385	0	16	0	0	82	0	1	6	0	0	48	0
OTU386	0	2	1	17	17	16	18	4	8	10	6	54
OTU387	2	35	1	1	3	12	71	2	16	0	5	4
OTU388	0	23	2	9	7	11	9	14	42	2	16	17
OTU389	0	29	0	1	0	11	22	1	7	3	51	27
OTU390	2	13	4	12	14	14	29	13	25	9	6	11
OTU391	0	4	50	32	1	4	11	30	16	0	1	2
OTU392	45	0	16	7	10	9	5	22	11	21	0	4
OTU393	0	21	9	5	2	34	36	13	10	0	8	12
OTU394	0	0	48	26	1	4	9	45	15	0	0	1
OTU395	0	10	0	4	9	19	36	6	43	3	5	14
OTU396	0	10	2	6	19	4	24	7	41	2	19	14
OTU397	11	6	0	22	7	1	0	4	55	15	11	16
OTU398	0	42	0	0	20	15	33	3	5	0	18	11
OTU399	17	28	2	3	15	9	6	8	3	16	31	7
OTU400	0	64	0	2	0	16	11	6	3	0	43	0
OTU401	0	3	0	1	63	23	15	4	10	8	16	1
OTU402	0	0	0	79	0	0	0	30	2	0	0	32
OTU403	0	24	1	5	6	16	40	3	7	0	22	18
OTU404	0	0	104	8	0	0	4	6	20	0	0	0
OTU405	37	0	7	19	3	16	1	7	3	29	0	19
OTU406	0	6	1	3	37	6	52	5	11	1	11	8
OTU407	0	12	4	6	32	11	13	11	13	30	5	4
OTU408	0	0	55	19	1	1	2	33	14	0	0	15
OTU409	0	35	0	1	34	4	29	5	2	1	18	11
OTU410	1	25	1	18	7	13	11	11	1	5	31	15
OTU411	0	0	44	24	7	2	5	43	12	0	0	1
OTU412	0	0	1	0	32	19	50	1	14	2	4	13
OTU413	0	0	39	37	1	1	7	37	14	0	0	0
OTU414	0	0	17	11	1	0	4	39	60	1	0	3
OTU415	0	1	0	124	0	4	3	3	0	0	0	0
OTU416	1	10	0	7	43	14	14	3	1	1	8	33
OTU417	1	34	6	2	5	2	30	7	19	1	12	15
OTU418	0	2	1	0	91	19	10	4	5	2	0	0
OTU419	0	33	0	8	18	15	7	3	18	1	18	12
OTU420	14	0	8	6	3	18	5	7	5	32	1	34
OTU421	0	0	1	63	0	15	0	23	7	8	0	16
OTU422	0	19	2	0	3	48	20	10	15	3	2	11
OTU423	0	0	2	12	4	17	0	17	20	39	0	22
OTU424	0	10	1	35	2	32	20	2	9	1	4	17
OTU425	0	0	25	37	8	8	10	31	12	0	0	1
OTU426	6	50	1	5	7	7	2	9	5	13	12	14
OTU427	0	1	1	44	13	29	24	5	4	3	4	2
OTU428	0	0	47	8	0	8	5	36	26	0	0	0
OTU429	0	0	29	13	0	35	9	39	2	2	0	0
OTU430	5	9	3	15	36	12	21	2	12	7	1	5
OTU431	3	22	9	18	7	11	9	10	18	7	7	7
OTU432	0	14	3	13	31	9	26	5	9	1	7	10
OTU433	0	18	1	1	60	10	4	1	0	0	32	1
OTU434	0	17	2	8	1	23	28	1	12	16	6	13
OTU435	0	11	0	10	4	3	24	20	16	0	26	13
OTU436	90	0	2	7	1	4	1	3	6	13	0	0
OTU437	0	41	1	0	18	12	11	5	1	1	31	6
OTU438	2	50	0	14	6	4	4	5	4	0	35	2
OTU439	0	24	6	2	1	15	23	9	8	1	28	9
OTU440	0	0	34	33	12	2	9	29	7	0	0	0
OTU441	91	0	6	2	0	13	0	8	0	1	0	5
OTU442	0	13	0	7	12	13	45	13	13	1	2	7
OTU443	6	0	8	5	6	9	3	11	49	20	0	8
OTU444	1	46	0	2	0	1	2	4	4	18	40	7
OTU445	0	0	0	3	1	79	3	2	3	2	0	32
OTU446	0	59	1	5	1	12	0	7	2	2	28	8
OTU447	0	14	53	14	1	0	5	11	19	6	0	1
OTU448	4	2	52	14	0	2	8	33	6	0	2	1
OTU449	0	5	0	18	7	18	23	5	12	1	4	30
OTU450	1	4	0	3	9	9	43	7	33	1	2	11
OTU451	7	8	26	14	1	8	8	26	11	0	7	7
OTU452	0	57	0	0	54	0	2	2	0	0	8	0
OTU453	0	16	2	1	41	28	21	4	4	0	4	2
OTU454	23	0	4	7	3	8	1	5	19	50	0	2
OTU455	0	28	0	3	20	8	30	2	7	2	10	11
OTU456	2	0	13	7	1	17	2	18	26	10	0	25
OTU457	5	5	26	19	1	5	7	24	12	1	13	2
OTU458	0	0	17	29	0	3	2	19	4	43	0	2
OTU459	8	1	10	0	2	34	0	7	4	51	0	2
OTU460	0	23	0	8	5	7	6	3	4	1	51	11
OTU461	0	66	0	0	0	7	12	2	2	0	21	9
OTU462	0	44	0	3	0	0	0	1	0	0	71	0
OTU463	0	26	2	2	14	2	7	4	3	0	57	1
OTU464	0	0	34	14	0	2	4	43	18	0	0	3
OTU465	0	0	0	0	110	2	2	0	2	0	1	1
OTU466	0	16	1	7	22	8	23	2	6	1	11	21
OTU467	0	7	42	17	1	0	4	29	18	0	0	0
OTU468	0	0	0	64	1	1	0	17	7	0	0	28
OTU469	0	16	0	3	0	12	50	4	9	1	15	7
OTU470	0	0	0	1	0	10	45	2	17	1	26	15
OTU471	0	1	40	11	2	0	9	45	7	0	1	1
OTU472	3	0	3	2	0	26	1	3	11	47	0	21
OTU473	0	18	0	13	39	5	12	3	0	0	23	3
OTU474	0	19	1	0	9	17	27	1	5	5	30	2
OTU475	0	83	0	0	0	0	4	2	0	0	26	0
OTU476	4	0	41	15	5	3	3	36	3	0	1	3
OTU477	1	30	2	5	3	12	22	6	11	3	12	7
OTU478	3	8	19	14	2	9	11	16	19	1	5	7
OTU479	0	37	2	4	19	6	12	3	2	3	18	8
OTU480	0	17	2	0	28	19	19	2	4	0	14	9
OTU481	0	39	0	1	15	10	7	1	2	1	18	19
OTU482	3	0	1	11	3	5	5	2	54	5	0	24
OTU483	3	45	1	1	1	15	7	5	6	5	18	6
OTU484	4	2	7	19	2	18	1	7	16	22	3	12
OTU485	2	41	1	3	17	9	1	6	0	1	32	0
OTU486	9	1	5	6	6	7	5	16	24	9	0	24
OTU487	1	62	0	1	1	0	9	12	0	0	24	2
OTU488	0	60	0	0	0	1	7	1	0	1	39	3
OTU489	2	2	34	26	2	1	5	22	10	0	3	4
OTU490	2	0	38	14	0	2	2	32	18	1	0	2
OTU491	0	22	1	4	2	1	19	9	8	0	42	3
OTU492	2	12	6	9	11	11	20	12	11	2	0	15
OTU493	0	0	0	2	0	4	0	1	4	83	14	2
OTU494	5	4	2	5	0	13	13	2	9	26	4	27
OTU495	16	21	1	4	3	14	17	4	2	1	7	20
OTU496	1	0	2	8	4	14	3	12	28	11	0	25
OTU497	23	3	10	5	2	0	0	12	16	34	0	2
OTU498	0	12	2	4	8	16	7	2	12	9	20	15
OTU499	0	27	1	1	1	15	25	1	5	1	27	3
OTU500	4	0	6	1	2	12	1	3	12	58	0	7
OTU501	0	26	0	0	36	13	16	0	0	0	14	0
OTU502	3	19	4	6	8	7	14	13	8	3	10	10
OTU503	0	22	0	61	4	3	4	1	0	1	7	2
OTU504	1	39	4	0	0	10	4	3	0	3	39	2
OTU505	0	0	27	25	3	4	6	34	4	0	0	1
OTU506	0	1	0	2	80	5	2	4	2	0	6	2
OTU507	0	10	2	19	0	1	2	7	1	1	50	11
OTU508	58	1	3	1	0	4	0	3	8	22	0	4
OTU509	0	0	2	18	0	22	3	8	11	30	1	9
OTU510	1	10	1	7	23	15	20	4	8	0	4	10
OTU511	1	6	1	3	3	8	26	8	30	0	3	13
OTU512	0	5	1	39	2	9	2	14	7	2	11	10
OTU513	1	16	2	19	6	11	20	2	9	1	6	9
OTU514	0	12	0	0	51	8	5	1	5	0	14	6
OTU515	0	21	0	1	6	3	38	1	2	0	24	5
OTU516	0	11	1	1	15	10	31	1	6	1	20	4
OTU517	47	0	3	0	4	7	1	7	0	19	3	9
OTU518	0	10	1	2	7	23	9	4	6	3	19	16
OTU519	0	16	0	0	41	6	28	3	1	0	1	4
OTU520	12	0	0	3	5	1	3	9	40	13	0	13
OTU521	0	0	34	20	3	5	9	25	2	1	0	0
OTU522	0	10	2	0	12	6	29	3	21	1	7	8
OTU523	98	0	1	0	0	0	0	0	0	0	0	0
OTU524	0	4	29	11	0	0	3	35	15	0	0	1
OTU525	0	32	0	8	0	1	14	6	3	0	33	1
OTU526	1	11	2	11	7	10	6	4	10	8	16	12
OTU527	0	0	0	13	2	73	1	5	0	2	0	2
OTU528	0	37	2	1	6	5	3	0	0	1	37	5
OTU529	2	16	1	7	20	9	10	3	6	4	5	13
OTU530	13	6	14	10	0	8	5	12	3	0	1	23
OTU531	0	11	1	0	72	0	4	1	0	1	1	4
OTU532	1	29	1	14	10	5	2	4	9	3	6	11
OTU533	3	22	5	6	13	0	1	6	2	6	18	13
OTU534	6	0	6	10	2	8	2	9	9	25	0	18
OTU535	1	2	21	17	0	0	9	23	18	1	0	3
OTU536	2	24	1	2	2	0	20	0	3	1	0	40
OTU537	0	13	0	0	11	6	31	5	10	2	10	7
OTU538	1	29	0	1	2	9	5	2	0	24	11	11
OTU539	0	20	0	0	3	22	6	2	2	14	0	25
OTU540	64	0	1	1	1	1	0	2	2	17	0	5
OTU541	0	0	0	4	9	13	21	5	18	3	0	21
OTU542	0	37	0	2	24	1	9	4	0	0	10	6
OTU543	52	1	2	0	2	3	1	2	8	15	0	7
OTU544	1	1	0	37	6	3	3	10	8	3	5	16
OTU545	2	10	1	6	6	18	10	9	16	5	5	5
OTU546	0	0	0	0	0	1	0	0	7	82	0	2
OTU547	14	0	3	0	9	14	4	7	14	15	0	11
OTU548	0	32	1	2	0	10	10	11	0	0	21	4
OTU549	0	14	0	1	0	7	31	5	11	0	15	7
OTU550	0	6	0	6	2	1	13	34	24	0	2	3
OTU551	0	0	29	10	1	1	3	40	5	0	0	2
OTU552	0	0	38	12	0	0	3	32	4	0	0	2
OTU553	31	4	5	4	1	17	1	6	4	5	3	9
OTU554	0	54	1	0	0	3	0	3	0	0	28	1
OTU555	0	41	0	1	0	1	1	5	0	1	28	12
OTU556	0	75	0	3	0	0	0	2	0	2	7	1
OTU557	1	34	0	1	4	8	11	10	6	0	14	1
OTU558	0	0	1	2	1	42	0	0	1	1	0	41
OTU559	0	0	26	24	1	3	7	25	3	0	0	0
OTU560	11	4	8	2	4	4	4	7	9	28	2	6
OTU561	1	3	0	2	6	10	25	3	28	1	0	9
OTU562	0	0	1	7	52	0	10	6	5	0	7	0
OTU563	0	22	1	1	5	4	9	4	12	0	6	24
OTU564	0	11	0	3	11	13	6	3	3	3	15	20
OTU565	0	0	26	5	1	0	5	34	17	0	0	0
OTU566	4	5	19	15	1	5	5	21	11	0	2	0
OTU567	0	9	0	0	0	11	26	3	9	0	24	6
OTU568	0	34	0	0	6	36	10	0	0	2	0	0
OTU569	0	9	0	5	2	5	37	3	10	1	10	6
OTU570	0	6	30	6	0	3	6	24	4	0	1	7
OTU571	60	20	0	0	0	2	1	0	0	3	1	0
OTU572	1	1	0	33	0	16	0	13	2	14	0	7
OTU573	0	0	0	0	0	2	0	0	11	74	0	0
OTU574	0	0	21	11	1	9	2	12	7	1	7	15
OTU575	0	0	22	24	2	1	2	27	5	0	1	2
OTU576	0	12	0	9	0	4	13	2	5	0	27	14
OTU577	0	0	4	32	0	14	1	2	3	26	0	4
OTU578	0	4	1	3	5	9	29	3	13	5	4	10
OTU579	0	28	0	0	0	0	0	0	0	0	58	0
OTU580	0	1	17	9	0	0	5	13	33	0	0	8
OTU581	0	13	2	10	25	5	9	2	4	0	13	2
OTU582	0	46	0	0	0	1	0	0	0	0	36	2
OTU583	0	1	5	2	4	13	0	5	27	13	0	15
OTU584	7	2	0	3	13	4	7	27	3	1	3	15
OTU585	0	7	1	6	1	13	17	4	8	9	13	5
OTU586	8	1	4	6	1	4	1	9	8	8	0	34
OTU587	28	4	1	3	18	15	5	1	4	1	0	4
OTU588	0	21	0	10	0	14	6	0	0	0	20	13
OTU589	2	8	0	3	16	14	14	0	10	4	4	9
OTU590	28	0	4	3	1	7	2	14	7	15	0	3
OTU591	1	42	0	0	0	17	6	5	0	2	6	4
OTU592	12	0	0	1	7	11	2	12	16	14	0	8
OTU593	0	0	2	0	2	15	0	3	3	32	9	17
OTU594	0	0	0	0	83	0	0	0	0	0	0	0
OTU595	1	5	39	7	0	0	5	19	5	0	1	1
OTU596	0	0	30	16	1	0	2	24	9	0	0	0
OTU597	0	2	2	1	1	15	0	1	10	48	0	2
OTU598	0	0	27	7	0	0	4	30	14	0	0	0
OTU599	0	25	1	1	0	5	16	6	0	0	21	7
OTU600	0	0	0	18	1	32	0	7	2	14	0	8
OTU601	0	7	2	0	5	20	18	1	5	21	1	2
OTU602	0	2	0	55	4	2	4	1	5	2	2	5
OTU603	0	7	13	16	4	3	11	11	7	1	5	3
OTU604	39	14	0	14	0	0	0	2	0	0	7	5
OTU605	0	0	3	49	0	9	0	1	8	5	4	1
OTU606	0	0	0	42	0	0	0	18	0	0	0	20
OTU607	0	16	0	10	15	8	3	0	0	1	24	3
OTU608	0	0	31	10	4	6	4	21	4	0	0	0
OTU609	65	2	0	0	0	1	0	1	4	7	0	0
OTU610	0	1	24	15	0	1	6	24	8	0	0	0
OTU611	0	0	0	4	0	15	34	3	5	1	0	17
OTU612	1	0	12	9	2	7	1	11	22	9	0	5
OTU613	1	0	2	12	2	7	4	5	20	3	0	23
OTU614	0	22	4	3	0	13	6	1	4	0	26	0
OTU615	0	0	0	0	0	3	0	0	15	61	0	0
OTU616	1	0	1	2	1	3	43	4	23	0	0	1
OTU617	5	24	2	1	0	2	13	3	3	0	11	14
OTU618	5	1	5	7	3	6	3	8	18	8	0	14
OTU619	0	33	0	0	2	6	2	5	1	2	22	4
OTU620	0	1	0	19	3	15	1	9	8	10	0	11
OTU621	0	23	0	3	3	6	12	5	5	2	12	6
OTU622	22	0	6	2	1	20	2	4	0	16	0	4
OTU623	0	1	26	16	1	2	5	17	7	0	0	2
OTU624	76	0	0	0	0	0	0	0	0	0	0	0
OTU625	0	1	26	17	1	0	4	17	9	0	0	1
OTU626	0	53	0	0	0	5	8	0	0	2	8	0
OTU627	10	0	10	4	0	3	0	17	20	6	0	6
OTU628	0	32	1	0	0	0	0	0	1	0	39	3
OTU629	0	14	0	4	20	6	8	1	3	1	16	3
OTU630	15	0	3	0	3	9	1	1	4	33	0	7
OTU631	1	28	0	0	0	14	3	3	0	5	22	0
OTU632	0	16	0	3	3	20	9	7	7	1	5	5
OTU633	0	32	0	0	0	0	1	2	3	0	36	1
OTU634	3	4	3	10	6	8	3	4	17	6	0	11
OTU635	13	16	0	8	1	1	7	6	2	1	16	3
OTU636	11	8	0	3	10	8	9	1	7	2	7	8
OTU637	0	19	0	8	0	16	12	6	0	1	9	3
OTU638	0	1	23	16	1	2	3	15	6	0	4	3
OTU639	0	0	0	37	0	0	0	20	0	1	0	16
OTU640	7	4	1	8	2	19	16	3	3	1	6	4
OTU641	0	2	2	2	47	0	4	5	0	9	0	3
OTU642	0	27	0	3	8	4	7	1	1	1	15	6
OTU643	1	8	1	7	1	12	12	8	1	1	3	17
OTU644	0	13	0	38	2	1	8	1	4	0	5	0
OTU645	0	0	0	37	1	2	1	19	0	0	0	12
OTU646	37	11	0	0	0	13	5	1	1	1	3	0
OTU647	0	0	0	42	0	2	1	10	0	0	0	17
OTU648	0	15	0	0	0	2	0	1	0	23	30	1
OTU649	0	1	14	17	1	0	9	17	13	0	0	0
OTU650	0	12	0	0	3	4	28	3	5	9	5	3
OTU651	0	4	15	12	0	1	2	29	4	0	0	4
OTU652	1	0	9	3	3	4	3	13	23	5	0	7
OTU653	0	20	3	0	0	5	0	2	0	0	30	11
OTU654	0	0	0	19	1	19	1	11	2	7	0	11
OTU655	1	12	2	0	1	1	5	7	9	29	3	0
OTU656	5	14	14	3	1	1	2	18	8	0	3	1
OTU657	0	0	0	33	0	2	0	12	6	1	0	15
OTU658	0	1	12	15	3	2	9	20	6	1	0	0
OTU659	0	17	0	0	12	5	3	1	14	8	1	8
OTU660	0	19	1	2	8	15	7	2	6	0	9	0
OTU661	0	0	1	7	2	9	1	7	14	18	0	10
OTU662	0	1	0	0	35	13	0	4	3	3	0	9
OTU663	9	4	1	0	1	1	16	10	11	0	0	15
OTU664	0	1	0	9	0	8	0	8	7	25	0	10
OTU665	7	1	9	2	2	1	1	11	21	9	0	4
OTU666	0	14	0	1	0	15	7	3	3	1	18	6
OTU667	0	5	1	4	2	8	31	7	2	1	0	7
OTU668	0	7	0	30	3	3	5	2	4	0	9	5
OTU669	20	0	9	0	0	2	0	2	4	24	0	7
OTU670	0	12	0	6	0	14	10	1	2	14	1	7
OTU671	0	0	0	14	1	4	1	6	4	20	0	17
OTU672	0	17	0	8	1	14	5	0	0	0	19	2
OTU673	1	13	0	16	1	7	2	2	1	1	1	21
OTU674	0	0	5	1	2	7	0	5	11	30	0	5
OTU675	64	0	0	0	1	0	1	0	0	0	0	0
OTU676	0	1	37	5	1	0	4	10	8	0	0	0
OTU677	0	42	0	0	3	4	0	0	2	0	11	4
OTU678	0	5	0	2	2	0	3	2	0	0	52	0
OTU679	1	16	0	6	0	0	0	4	0	0	38	1
OTU680	21	0	8	1	2	0	1	12	6	13	0	2
OTU681	3	1	0	6	8	11	1	19	5	2	2	8
OTU682	9	34	2	1	4	1	0	2	1	0	8	3
OTU683	0	0	7	3	2	7	0	11	0	1	0	34
OTU684	0	5	0	2	12	2	13	1	14	1	9	6
OTU685	0	15	0	2	2	12	12	4	6	3	7	2
OTU686	0	12	0	1	7	3	14	5	12	0	6	5
OTU687	0	0	0	5	0	12	0	5	8	27	1	7
OTU688	0	0	10	10	0	0	1	12	27	0	0	4
OTU689	0	11	1	1	4	4	14	5	7	3	6	8
OTU690	64	0	0	0	0	0	0	0	0	0	0	0
OTU691	0	3	0	44	2	1	9	1	0	0	1	3
OTU692	14	7	9	6	2	10	3	10	2	1	0	0
OTU693	3	30	0	0	3	2	3	7	4	3	7	2
OTU694	0	9	6	9	1	4	10	9	8	4	1	3
OTU695	0	11	1	3	1	0	4	4	5	2	20	12
OTU696	1	4	0	13	17	11	3	1	0	1	5	7
OTU697	0	0	20	6	0	0	5	9	19	0	0	4
OTU698	0	2	16	8	1	1	1	17	16	0	0	1
OTU699	0	0	24	18	1	0	1	16	2	0	0	1
OTU700	0	12	0	0	0	7	14	3	8	4	7	8
OTU701	0	6	0	2	7	0	8	1	2	0	19	17
OTU702	0	2	0	0	9	11	8	3	1	0	16	12
OTU703	0	1	18	12	1	0	6	23	1	0	0	0
OTU704	59	0	0	0	0	0	0	0	0	0	0	3
OTU705	0	1	23	13	0	0	3	19	2	0	0	1
OTU706	0	18	3	3	6	0	3	4	4	0	19	2
OTU707	0	5	1	2	1	27	0	2	0	11	4	9
OTU708	0	0	28	11	0	2	3	11	6	0	0	0
OTU709	0	0	0	0	58	2	0	1	0	0	0	0
OTU710	1	4	16	7	1	2	1	9	13	0	1	6
OTU711	0	15	0	0	11	3	6	1	2	0	11	11
OTU712	0	11	0	3	5	0	20	3	2	1	5	10
OTU713	1	11	0	6	17	7	10	0	2	2	2	2
OTU714	4	0	4	5	4	7	4	12	9	5	0	6
OTU715	1	9	7	6	0	14	6	2	3	1	6	5
OTU716	1	2	5	6	1	7	0	7	9	3	1	17
OTU717	1	0	1	4	0	13	14	2	7	0	8	9
OTU718	0	1	17	12	0	0	1	23	4	0	0	1
OTU719	0	6	2	6	1	6	15	9	5	0	1	8
OTU720	0	21	0	1	7	0	9	3	5	0	10	3
OTU721	0	0	10	9	0	2	7	8	17	2	0	4
OTU722	1	1	0	1	34	1	6	4	3	8	0	0
OTU723	0	13	0	6	2	5	0	3	3	4	16	7
OTU724	0	0	8	27	0	4	1	11	4	1	1	2
OTU725	0	0	0	1	0	0	4	12	1	0	22	18
OTU726	0	0	26	5	0	1	0	15	9	0	1	1
OTU727	0	0	2	3	0	5	1	8	23	1	0	15
OTU728	0	0	0	30	0	0	1	9	0	0	0	17
OTU729	13	1	3	0	1	2	2	3	6	23	0	3
OTU730	0	31	0	0	0	0	0	2	2	0	22	0
OTU731	14	0	4	5	1	13	1	4	4	9	0	2
OTU732	0	12	0	8	15	0	9	2	0	0	6	5
OTU733	0	0	0	33	1	2	0	10	3	2	0	6
OTU734	51	2	1	0	0	0	3	0	0	0	0	0
OTU735	0	7	0	1	12	4	25	0	4	0	1	2
OTU736	0	13	0	9	1	10	6	3	2	2	9	1
OTU737	0	1	16	5	0	0	3	18	13	0	0	0
OTU738	1	0	1	9	3	7	0	11	11	4	0	9
OTU739	0	0	0	0	0	1	0	0	4	51	0	0
OTU740	0	1	0	0	0	2	0	0	3	37	0	12
OTU741	1	1	14	13	1	1	3	10	10	0	0	1
OTU742	0	21	0	1	0	7	2	0	0	1	22	1
OTU743	0	46	0	0	0	3	0	1	0	3	2	0
OTU744	0	20	0	1	3	5	4	1	1	1	15	4
OTU745	0	19	0	1	3	8	5	1	5	0	11	2
OTU746	0	1	16	11	1	0	4	18	3	0	0	1
OTU747	0	11	1	1	22	0	5	1	0	0	7	7
OTU748	23	4	4	0	0	11	3	1	4	2	1	2
OTU749	0	0	11	9	2	4	1	19	5	0	0	4
OTU750	0	45	0	0	0	0	7	0	0	0	2	1
OTU751	0	12	1	2	17	4	1	0	2	1	12	3
OTU752	0	0	0	0	55	0	0	0	0	0	0	0
OTU753	0	29	1	0	0	0	1	3	0	2	16	2
OTU754	0	7	1	0	4	4	28	0	8	0	0	2
OTU755	0	31	0	0	0	13	0	0	0	0	6	4
OTU756	0	8	0	2	8	4	9	2	6	2	9	4
OTU757	0	4	2	2	3	2	13	4	10	0	3	11
OTU758	0	0	11	6	0	0	5	11	20	0	0	1
OTU759	0	0	18	5	0	0	3	23	5	0	0	0
OTU760	0	1	0	0	50	0	0	1	0	0	0	2
OTU761	0	0	14	16	6	5	1	11	1	0	0	0
OTU762	1	1	8	3	0	3	0	6	26	3	0	3
OTU763	0	1	16	8	0	0	2	18	6	0	1	1
OTU764	1	14	0	2	2	3	10	7	7	3	2	2
OTU765	0	7	0	1	21	0	9	1	2	1	3	8
OTU766	0	3	0	0	0	4	2	1	4	31	5	3
OTU767	2	6	1	4	4	9	5	5	3	2	8	4
OTU768	0	14	0	1	2	2	2	7	6	1	11	7
OTU769	0	0	0	37	1	10	1	4	0	0	0	0
OTU770	0	4	2	19	6	10	2	1	3	0	2	4
OTU771	0	0	6	7	5	1	1	8	9	10	0	5
OTU772	1	14	1	14	4	0	0	1	0	1	12	4
OTU773	0	10	0	0	0	4	0	9	0	0	29	0
OTU774	1	36	1	0	4	1	1	1	2	0	4	1
OTU775	0	2	0	2	2	2	12	5	20	1	0	6
OTU776	0	0	1	29	1	4	0	9	0	0	0	8
OTU777	2	0	5	10	1	4	3	6	12	4	0	5
OTU778	0	7	2	2	8	6	16	1	2	0	3	5
OTU779	0	3	0	7	1	7	15	2	6	1	1	9
OTU780	0	0	1	3	3	1	29	3	7	0	1	4
OTU781	0	16	0	1	0	5	6	0	3	7	5	9
OTU782	0	3	1	0	11	7	7	0	1	0	12	9
OTU783	0	8	2	0	1	11	29	0	0	0	0	0
OTU784	0	0	1	0	0	6	0	0	2	42	0	0
OTU785	0	9	0	2	2	6	12	2	10	2	2	4
OTU786	0	1	19	9	0	2	1	19	0	0	0	0
OTU787	0	0	4	36	1	1	0	1	4	2	0	2
OTU788	2	6	3	1	1	3	6	12	14	0	3	0
OTU789	0	3	0	0	6	2	22	2	11	0	2	3
OTU790	0	8	5	2	1	16	0	3	2	4	0	10
OTU791	0	21	0	1	0	4	3	2	0	0	20	0
OTU792	0	16	0	2	0	1	9	1	9	1	2	10
OTU793	3	1	0	3	3	11	0	2	13	3	0	11
OTU794	0	0	15	11	0	0	1	15	8	0	0	0
OTU795	0	0	7	3	1	1	0	11	25	0	0	2
OTU796	0	0	6	20	4	1	0	18	1	0	0	0
OTU797	11	0	2	1	2	4	0	2	8	18	0	2
OTU798	0	0	1	31	0	9	2	7	0	0	0	0
OTU799	0	12	0	0	23	1	8	2	1	0	3	0
OTU800	0	1	4	3	2	1	4	6	24	3	0	2
OTU801	0	9	1	9	0	9	3	2	3	5	1	8
OTU802	0	0	8	12	3	1	3	14	8	0	0	1
OTU803	0	0	14	9	0	0	3	17	5	0	0	2
OTU804	0	7	16	5	1	1	3	13	3	1	0	0
OTU805	0	1	4	6	2	7	0	7	12	4	0	7
OTU806	0	0	0	0	45	2	0	2	0	0	0	0
OTU807	16	0	6	1	0	2	0	0	3	18	0	3
OTU808	0	7	0	0	0	0	18	0	5	0	13	6
OTU809	0	0	12	0	4	2	2	3	5	21	0	0
OTU810	0	0	1	3	4	11	5	1	3	2	0	19
OTU811	0	19	1	1	0	4	0	2	1	0	20	1
OTU812	0	0	2	2	3	2	1	3	27	3	1	5
OTU813	6	16	1	0	23	0	0	0	1	0	2	0
OTU814	0	12	0	0	1	0	11	7	12	0	3	3
OTU815	23	1	2	0	0	5	2	4	4	0	5	3
OTU816	0	0	0	26	0	1	0	11	2	0	0	8
OTU817	1	12	1	6	1	5	8	1	6	5	1	1
OTU818	0	15	0	3	3	6	7	2	0	3	8	1
OTU819	3	5	1	3	4	6	4	4	7	4	3	4
OTU820	0	0	11	15	1	3	0	13	3	0	0	2
OTU821	3	0	8	4	8	1	1	4	4	11	0	3
OTU822	0	0	5	7	0	1	2	27	4	0	0	1
OTU823	0	3	0	7	7	4	4	2	12	1	4	3
OTU824	0	2	1	4	1	0	8	25	0	0	3	3
OTU825	0	8	0	20	0	0	6	1	0	0	12	0
OTU826	0	0	20	5	0	0	3	9	9	0	0	1
OTU827	0	4	2	4	5	4	6	1	12	1	3	5
OTU828	0	1	6	1	0	1	2	13	15	8	0	0
OTU829	0	0	0	26	0	0	0	9	0	0	0	12
OTU830	2	14	0	0	1	19	5	1	2	0	3	0
OTU831	0	3	1	9	2	5	1	3	10	0	4	9
OTU832	2	13	0	1	2	0	10	11	2	1	4	1
OTU833	0	0	17	10	0	0	1	16	3	0	0	0
OTU834	4	5	0	14	1	3	1	11	0	2	0	6
OTU835	1	2	4	0	0	5	1	2	4	24	0	4
OTU836	1	0	0	6	3	12	0	1	5	4	0	14
OTU837	0	0	0	0	0	2	0	0	3	39	0	2
OTU838	1	1	1	1	1	8	9	1	11	4	3	5
OTU839	0	0	17	13	0	2	1	6	5	0	0	2
OTU840	45	0	0	0	0	0	0	0	0	0	1	0
OTU841	23	1	6	2	2	2	0	0	2	4	0	4
OTU842	0	0	0	1	6	3	10	0	1	4	16	5
OTU843	0	18	0	0	1	0	0	0	2	0	25	0
OTU844	0	0	0	0	43	1	1	1	0	0	0	0
OTU845	0	0	0	0	1	37	4	0	1	0	0	3
OTU846	0	13	2	0	3	4	9	2	2	0	4	7
OTU847	0	0	0	0	0	0	0	0	10	35	0	1
OTU848	0	2	0	41	0	1	0	1	0	0	0	1
OTU849	1	7	0	8	1	4	11	0	0	5	2	6
OTU850	0	2	0	3	3	10	0	6	2	12	1	6
OTU851	0	0	17	1	0	0	0	25	2	0	0	0
OTU852	0	0	0	3	4	1	1	7	12	1	0	16
OTU853	3	0	6	6	1	1	4	9	10	3	0	2
OTU854	4	0	1	4	2	2	0	6	20	4	0	2
OTU855	0	20	0	0	4	8	7	2	2	0	2	0
OTU856	2	8	0	5	1	3	11	4	8	2	1	0
OTU857	0	1	13	11	1	0	6	12	0	0	0	1
OTU858	0	0	14	9	2	2	2	13	2	0	0	1
OTU859	0	2	3	5	0	3	13	7	6	0	1	5
OTU860	0	17	1	3	2	0	9	4	2	0	7	0
OTU861	2	1	2	0	7	3	5	5	16	2	0	2
OTU862	0	6	0	1	6	9	4	2	7	1	8	1
OTU863	0	4	1	0	1	10	12	3	3	1	4	6
OTU864	0	8	0	0	7	4	8	3	6	1	6	2
OTU865	0	9	0	0	1	3	0	1	0	0	20	11
OTU866	5	0	2	0	1	4	0	4	8	18	1	1
OTU867	10	3	0	1	3	0	0	1	5	5	15	1
OTU868	0	1	12	6	2	2	2	19	0	0	0	0
OTU869	4	1	10	8	0	1	2	10	7	0	0	1
OTU870	4	0	0	0	0	1	0	0	6	33	0	0
OTU871	0	0	1	4	1	6	0	5	13	3	0	11
OTU872	0	2	0	0	0	3	3	1	1	0	20	14
OTU873	0	7	0	0	0	5	26	1	2	0	0	3
OTU874	0	1	4	16	0	5	0	15	2	1	0	0
OTU875	1	10	2	3	2	1	1	0	3	9	1	11
OTU876	0	0	0	3	0	26	2	3	0	0	0	10
OTU877	0	2	17	10	1	0	1	11	2	0	0	0
OTU878	0	0	2	30	1	1	0	2	0	2	0	6
OTU879	0	0	0	0	21	1	0	0	0	0	22	0
OTU880	0	0	11	10	1	0	3	18	0	0	1	0
OTU881	0	7	1	1	10	6	2	2	0	0	14	1
OTU882	0	8	1	0	0	8	2	1	0	1	7	16
OTU883	0	4	0	0	20	11	1	1	3	1	1	2
OTU884	3	0	15	4	1	1	1	9	8	0	0	1
OTU885	2	0	9	3	0	3	0	8	9	2	0	7
OTU886	9	1	0	2	3	1	1	10	8	2	0	6
OTU887	0	5	3	3	0	6	0	7	15	0	0	4
OTU888	6	3	13	2	0	2	3	5	7	0	1	1
OTU889	0	0	11	3	0	9	2	14	1	3	0	0
OTU890	0	6	1	0	0	10	2	0	1	0	20	3
OTU891	0	15	1	2	0	1	14	4	2	0	1	3
OTU892	0	2	0	1	7	1	1	1	9	0	0	21
OTU893	0	4	0	0	0	7	1	1	0	1	29	0
OTU894	0	0	11	7	0	1	0	15	8	0	0	1
OTU895	1	0	0	2	1	2	0	4	19	2	0	12
OTU896	0	0	0	4	2	17	0	2	5	13	0	0
OTU897	0	0	0	15	0	9	1	8	1	6	0	3
OTU898	0	8	1	21	0	2	0	6	0	1	0	4
OTU899	0	0	0	0	0	1	0	0	2	40	0	0
OTU900	0	5	1	1	3	3	6	11	7	2	1	3
OTU901	0	2	0	0	24	0	4	1	0	0	0	11
OTU902	0	8	0	0	10	6	5	1	0	1	11	0
OTU903	0	2	0	3	4	2	11	3	8	1	0	8
OTU904	0	10	0	4	2	3	2	1	8	1	10	1
OTU905	0	1	1	3	0	8	6	2	1	5	1	14
OTU906	14	0	1	2	1	3	1	0	1	17	0	2
OTU907	3	0	4	2	0	4	0	5	11	6	0	7
OTU908	0	12	0	1	0	3	2	1	3	14	4	2
OTU909	1	3	1	1	9	11	3	0	7	1	3	2
OTU910	1	0	4	0	5	4	1	4	7	8	0	8
OTU911	6	4	0	5	0	4	5	4	5	0	0	9
OTU912	0	8	0	1	5	1	10	4	5	0	4	3
OTU913	4	1	2	1	2	6	6	5	3	5	1	5
OTU914	11	0	1	2	0	2	0	4	5	10	0	6
OTU915	0	0	12	5	1	0	1	19	1	0	1	1
OTU916	0	0	3	6	0	5	6	1	10	4	2	4
OTU917	10	0	3	1	0	2	0	4	0	18	0	3
OTU918	0	3	0	2	0	0	9	1	1	0	22	3
OTU919	0	9	1	0	1	2	19	2	6	0	1	0
OTU920	0	12	0	0	0	3	6	0	10	0	5	5
OTU921	1	0	3	0	3	3	1	8	8	8	0	6
OTU922	6	0	3	1	4	6	0	6	10	3	2	0
OTU923	0	3	0	0	6	5	7	6	8	0	5	1
OTU924	2	0	8	5	0	3	4	7	7	1	0	4
OTU925	3	3	9	6	1	1	1	8	4	0	3	2
OTU926	0	0	0	0	35	2	1	0	0	1	2	0
OTU927	0	0	0	22	0	1	0	6	4	0	0	8
OTU928	3	0	7	2	0	1	1	9	17	0	0	0
OTU929	1	5	1	0	3	7	7	0	2	3	5	6
OTU930	0	0	0	0	0	1	28	0	11	0	0	0
OTU931	0	6	0	1	2	4	15	2	0	0	9	1
OTU932	0	2	0	3	6	2	6	1	5	0	8	7
OTU933	0	4	0	0	23	0	0	0	2	11	0	0
OTU934	0	4	0	1	2	2	17	2	9	1	1	1
OTU935	2	1	3	8	0	3	1	8	7	3	0	4
OTU936	0	9	0	0	0	2	14	0	5	0	10	0
OTU937	0	11	0	0	0	4	6	0	0	1	14	4
OTU938	0	28	0	0	0	0	1	1	0	0	0	10
OTU939	0	5	0	0	13	1	10	0	2	0	5	4
OTU940	0	0	17	9	2	0	1	11	0	0	0	0
OTU941	0	10	0	0	0	3	0	0	0	0	26	1
OTU942	0	0	10	15	0	0	6	5	3	0	0	1
OTU943	0	0	19	4	0	1	1	13	1	0	0	1
OTU944	0	19	1	2	2	0	3	1	2	1	6	3
OTU945	0	0	16	2	1	0	2	14	0	1	0	4
OTU946	0	1	8	7	0	1	2	3	17	0	0	0
OTU947	0	0	15	9	2	0	2	8	3	0	0	0
OTU948	15	0	1	1	0	2	0	0	4	11	0	5
OTU949	0	0	0	9	5	2	2	2	13	2	1	3
OTU950	1	5	1	1	3	14	0	4	4	2	0	4
OTU951	10	0	2	0	4	6	0	1	7	6	0	3
OTU952	1	0	6	10	1	1	0	8	12	0	0	0
OTU953	9	0	1	1	2	1	0	3	9	10	0	3
OTU954	0	6	0	8	2	1	0	6	6	0	4	6
OTU955	0	1	4	6	2	0	1	7	8	6	0	4
OTU956	3	0	5	3	3	1	1	6	9	5	0	3
OTU957	0	19	0	1	0	5	2	0	0	1	7	4
OTU958	0	8	3	1	0	4	6	1	5	0	0	11
OTU959	0	0	0	0	0	1	0	0	0	38	0	0
OTU960	0	0	2	7	0	0	1	8	5	0	15	1
OTU961	1	16	0	1	0	0	0	1	0	12	5	3
OTU962	0	5	0	1	2	2	15	4	1	1	5	3
OTU963	6	1	1	1	3	9	1	3	4	5	0	4
OTU964	0	4	0	3	1	7	1	2	0	4	12	4
OTU965	0	0	7	5	19	1	1	0	2	0	0	3
OTU966	0	0	5	2	0	1	0	5	5	19	0	1
OTU967	0	0	0	6	0	14	0	3	2	10	0	3
OTU968	0	0	1	21	0	0	0	6	0	0	0	10
OTU969	0	20	0	0	0	0	0	0	0	2	16	0
OTU970	16	0	0	0	0	17	0	0	0	0	0	5
OTU971	0	2	0	6	0	1	9	3	14	2	0	1
OTU972	0	6	0	14	0	1	1	0	2	0	13	1
OTU973	0	10	0	0	24	1	1	0	0	0	2	0
OTU974	0	5	3	1	0	0	9	1	3	0	5	11
OTU975	1	3	5	9	0	2	2	7	6	0	1	2
OTU976	0	3	2	4	1	5	7	3	6	0	1	6
OTU977	15	0	0	0	1	4	0	0	7	7	0	4
OTU978	32	1	0	0	0	0	5	0	0	0	0	0
OTU979	0	0	1	17	1	10	0	6	3	0	0	0
OTU980	0	0	0	0	4	27	4	2	0	1	0	0
OTU981	1	0	12	1	0	2	0	7	9	2	0	4
OTU982	2	0	14	6	1	0	1	10	4	0	0	0
OTU983	0	3	0	0	2	4	14	4	6	1	4	0
OTU984	6	6	1	6	10	1	5	0	2	0	0	1
OTU985	0	0	6	6	0	2	5	11	6	0	0	2
OTU986	0	0	3	1	0	0	5	4	19	1	0	4
OTU987	0	11	0	0	9	1	7	0	2	0	1	6
OTU988	3	0	3	2	0	2	1	5	4	9	5	3
OTU989	0	0	0	34	0	0	1	1	0	1	0	0
OTU990	2	4	2	0	11	2	4	2	1	0	6	3
OTU991	1	4	0	1	0	5	3	7	5	0	1	10
OTU992	0	8	0	0	7	1	0	0	0	0	16	5
OTU993	0	16	0	5	1	2	2	1	0	0	9	1
OTU994	5	0	0	0	1	0	1	0	0	1	29	0
OTU995	0	0	0	17	1	1	0	7	4	0	0	7
OTU996	0	0	0	31	6	0	0	0	0	0	0	0
OTU997	0	4	3	3	1	4	0	2	11	3	0	6
OTU998	1	10	0	1	0	6	9	0	5	1	2	2
OTU999	15	3	0	6	0	4	0	2	2	0	3	2
OTU1000	0	8	0	0	21	0	4	1	0	0	3	0
OTU1001	0	3	0	1	0	4	0	1	2	0	14	12
OTU1002	0	0	3	3	0	1	0	6	6	18	0	0
OTU1003	0	6	2	1	4	1	11	0	4	0	2	6
OTU1004	1	4	4	5	4	1	7	8	0	0	1	2
OTU1005	0	1	0	5	5	9	5	1	0	1	10	0
OTU1006	0	3	0	2	0	0	8	0	7	2	3	11
OTU1007	0	5	0	0	0	0	0	0	0	0	31	0
OTU1008	0	3	3	2	2	6	0	7	4	3	2	4
OTU1009	0	0	10	9	1	0	3	9	3	0	0	1
OTU1010	0	14	0	1	0	0	3	1	3	0	3	11
OTU1011	9	1	2	5	0	2	0	5	8	2	0	2
OTU1012	0	0	1	1	3	2	11	3	7	1	2	5
OTU1013	0	12	0	1	0	1	8	0	1	0	11	2
OTU1014	0	0	11	9	0	2	5	9	0	0	0	0
OTU1015	0	0	5	5	0	0	1	7	17	0	0	1
OTU1016	3	17	0	0	1	0	12	0	3	0	0	0
OTU1017	0	2	7	2	0	0	5	11	8	0	0	1
OTU1018	0	11	0	0	0	1	9	2	0	0	11	2
OTU1019	1	0	0	2	3	5	6	2	6	0	0	11
OTU1020	0	0	0	2	1	0	0	0	3	0	0	30
OTU1021	0	5	0	0	7	0	0	1	0	1	2	20
OTU1022	0	0	15	4	0	0	2	4	9	0	2	0
OTU1023	0	0	12	5	2	3	1	12	0	0	0	1
OTU1024	0	4	0	1	4	5	10	3	4	0	2	3
OTU1025	0	0	0	0	0	0	0	0	3	30	0	3
OTU1026	0	0	12	8	1	0	2	10	3	0	0	0
OTU1027	0	3	11	2	1	0	1	12	4	0	0	1
OTU1028	0	5	0	1	2	3	7	0	5	0	8	4
OTU1029	0	19	1	2	1	0	1	1	0	0	9	1
OTU1030	0	0	0	0	2	2	9	2	8	2	1	9
OTU1031	1	0	1	4	0	1	4	5	12	6	0	1
OTU1032	0	1	0	0	0	22	4	1	3	1	3	0
OTU1033	3	0	0	0	0	0	0	0	3	29	0	0
OTU1034	0	9	1	0	14	2	2	0	3	1	2	1
OTU1035	29	0	0	0	1	0	0	3	0	1	0	1
OTU1036	0	0	0	5	4	9	2	1	4	1	0	9
OTU1037	0	8	0	0	0	4	3	0	0	0	18	2
OTU1038	0	16	1	1	0	6	1	0	2	1	3	4
OTU1039	0	3	4	5	0	4	0	7	3	3	2	4
OTU1040	0	3	1	15	1	9	1	2	0	1	1	1
OTU1041	0	12	2	1	0	11	1	0	0	0	1	7
OTU1042	0	0	10	5	1	0	1	11	6	0	0	1
OTU1043	0	1	0	1	2	3	13	5	4	2	2	2
OTU1044	0	7	0	0	0	0	4	0	0	17	1	5
OTU1045	0	1	1	4	0	13	4	5	0	2	0	4
OTU1046	0	1	2	3	2	1	5	9	8	0	1	2
OTU1047	0	2	0	0	0	6	10	3	8	0	0	5
OTU1048	0	0	3	2	1	3	0	6	5	8	0	6
OTU1049	0	0	7	14	1	3	2	3	3	0	0	1
OTU1050	0	1	1	1	2	0	6	2	11	0	5	5
OTU1051	0	4	0	2	0	5	12	1	0	0	4	6
OTU1052	1	4	0	1	3	4	10	1	5	2	3	0
OTU1053	0	4	0	9	6	1	0	0	0	4	9	1
OTU1054	0	0	0	0	0	0	0	0	2	32	0	0
OTU1055	0	0	1	7	0	6	5	2	2	0	8	3
OTU1056	0	0	6	3	0	0	1	10	13	0	0	1
OTU1057	0	0	1	4	1	2	0	8	8	6	0	4
OTU1058	0	15	0	0	6	1	1	2	2	0	0	7
OTU1059	3	0	5	0	0	2	1	3	8	7	0	5
OTU1060	0	0	5	3	0	1	1	9	10	3	0	2
OTU1061	1	14	0	1	1	0	9	1	1	0	3	3
OTU1062	0	6	1	0	4	3	11	0	2	0	5	2
OTU1063	16	0	1	1	0	3	0	4	6	3	0	0
OTU1064	0	1	0	6	1	4	0	7	10	1	0	4
OTU1065	3	0	7	1	1	2	0	6	10	3	0	1
OTU1066	0	12	0	0	0	0	6	0	2	0	13	1
OTU1067	5	0	0	0	3	0	0	0	2	24	0	0
OTU1068	6	0	2	2	0	2	2	2	4	11	0	3
OTU1069	11	0	1	1	1	11	0	0	0	6	0	3
OTU1070	0	2	0	2	3	2	17	1	4	1	1	1
OTU1071	0	0	0	13	2	2	1	2	1	8	0	4
OTU1072	0	5	0	1	0	0	4	1	5	1	0	16
OTU1073	0	0	11	7	0	0	2	11	2	0	0	0
OTU1074	27	0	0	0	0	0	1	0	0	0	5	0
OTU1075	0	1	1	0	4	4	0	8	3	8	0	4
OTU1076	0	1	14	3	0	0	3	8	1	0	2	1
OTU1077	0	1	0	0	0	1	13	1	5	0	9	3
OTU1078	0	4	0	0	1	3	1	6	8	1	2	7
OTU1079	1	0	5	2	2	2	0	8	5	4	0	4
OTU1080	7	3	0	2	3	0	1	0	8	3	4	2
OTU1081	0	11	0	0	4	2	7	0	4	0	3	2
OTU1082	0	0	5	13	1	5	5	4	0	0	0	0
OTU1083	0	3	0	0	0	1	0	1	0	0	28	0
OTU1084	0	0	0	0	31	2	0	0	0	0	0	0
OTU1085	0	0	9	10	1	0	4	8	1	0	0	0
OTU1086	2	0	0	0	3	3	14	3	2	0	3	3
OTU1087	0	1	19	1	0	0	0	9	2	0	0	1
OTU1088	0	9	0	0	0	16	3	2	1	0	0	2
OTU1089	0	19	0	0	14	0	0	0	0	0	0	0
OTU1090	0	0	9	7	2	2	1	12	0	0	0	0
OTU1091	0	11	2	2	9	2	0	1	0	0	6	0
OTU1092	1	0	0	4	0	5	1	4	12	2	0	3
OTU1093	1	4	1	2	2	6	11	0	2	1	1	1
OTU1094	0	4	5	0	0	2	11	2	3	4	0	1
OTU1095	0	0	0	0	0	0	26	0	6	0	0	0
OTU1096	8	0	6	2	1	0	3	3	1	1	0	7
OTU1097	0	6	0	1	2	5	7	0	2	1	2	6
OTU1098	0	0	1	2	0	1	0	3	8	6	0	11
OTU1099	0	0	0	13	0	1	3	7	2	5	0	1
OTU1100	0	3	0	0	0	2	4	2	10	2	1	8
OTU1101	0	0	2	0	1	6	1	5	7	10	0	0
OTU1102	0	1	4	2	0	0	7	5	12	1	0	0
OTU1103	0	0	0	0	21	1	5	0	2	0	0	3
OTU1104	0	0	0	0	1	29	0	1	0	1	0	0
OTU1105	0	0	0	17	0	0	1	4	5	0	0	5
OTU1106	11	0	1	0	2	1	0	4	6	6	0	1
OTU1107	0	1	0	24	0	3	2	1	0	0	0	1
OTU1108	0	0	1	16	1	4	2	3	0	2	0	3
OTU1109	0	10	1	0	3	2	0	2	3	6	5	0
OTU1110	0	8	3	5	0	2	4	1	3	0	5	1
OTU1111	0	0	0	1	5	5	5	3	5	1	0	7
OTU1112	0	0	0	0	0	0	0	0	3	27	0	2
OTU1113	3	0	0	0	0	0	0	0	0	0	28	0
OTU1114	8	0	4	2	3	0	2	4	4	2	0	2
OTU1115	0	13	0	2	0	0	0	0	0	1	8	7
OTU1116	0	0	6	4	0	0	1	8	11	0	0	1
OTU1117	18	1	0	0	0	3	2	1	0	1	2	3
OTU1118	0	0	0	3	0	0	0	0	2	1	0	25
OTU1119	0	6	0	0	2	2	11	4	1	0	5	0
OTU1120	0	28	0	0	0	0	0	0	0	0	3	0
OTU1121	0	0	9	7	0	0	3	12	0	0	0	0
OTU1122	0	0	13	6	0	0	0	10	2	0	0	0
OTU1123	0	13	0	4	0	6	1	0	0	0	5	2
OTU1124	15	0	1	0	0	1	0	2	6	4	0	2
OTU1125	0	3	0	4	1	5	9	3	3	2	1	0
OTU1126	0	0	0	0	2	0	20	0	9	0	0	0
OTU1127	0	0	0	0	0	0	19	2	1	0	0	9
OTU1128	0	0	2	5	2	3	1	6	9	0	0	3
OTU1129	1	13	0	0	0	11	5	1	0	0	0	0
OTU1130	3	0	0	0	11	0	0	6	4	3	0	4
OTU1131	0	1	0	2	6	2	8	3	7	0	0	2
OTU1132	0	17	0	0	0	0	3	2	0	0	9	0
OTU1133	0	0	6	8	4	2	2	7	2	0	0	0
OTU1134	0	0	11	8	0	0	1	9	0	0	0	2
OTU1135	3	0	3	7	0	4	1	4	0	6	0	2
OTU1136	0	3	6	8	0	0	4	6	2	0	0	1
OTU1137	2	1	5	6	0	2	3	4	1	1	0	5
OTU1138	0	1	5	0	1	6	3	4	7	0	2	1
OTU1139	0	0	0	9	0	0	0	3	4	10	0	4
OTU1140	0	0	0	3	1	6	0	1	8	10	0	1
OTU1141	2	2	1	1	4	3	2	2	9	1	0	3
OTU1142	0	1	0	4	5	3	6	1	1	2	0	7
OTU1143	1	0	0	0	0	0	2	0	24	1	0	2
OTU1144	0	4	0	1	0	2	9	4	1	0	7	2
OTU1145	0	0	9	0	0	0	1	16	3	0	0	1
OTU1146	12	0	5	1	3	1	0	3	3	2	0	0
OTU1147	3	0	3	5	0	3	1	2	6	0	0	7
OTU1148	2	0	4	2	0	1	0	5	9	3	0	4
OTU1149	0	0	6	7	1	0	2	12	1	0	0	1
OTU1150	0	0	14	5	0	0	0	10	0	0	0	1
OTU1151	0	4	0	0	0	0	13	0	0	0	12	1
OTU1152	0	2	0	1	0	4	10	2	1	0	5	5
OTU1153	0	15	0	0	0	3	1	1	0	1	0	9
OTU1154	0	7	0	1	0	2	15	4	1	0	0	0
OTU1155	0	0	0	1	2	14	10	0	1	0	2	0
OTU1156	0	0	8	9	1	0	1	8	3	0	0	0
OTU1157	0	0	6	3	1	0	2	12	5	0	0	1
OTU1158	0	0	0	30	0	0	0	0	0	0	0	0
OTU1159	0	6	0	0	0	6	3	2	3	0	10	0
OTU1160	0	1	2	4	0	0	8	3	10	0	1	1
OTU1161	0	12	0	0	18	0	0	0	0	0	0	0
OTU1162	1	0	9	4	0	0	1	3	12	0	0	0
OTU1163	0	0	9	4	1	0	1	14	1	0	0	0
OTU1164	0	0	2	1	2	5	7	1	5	0	0	7
OTU1165	0	0	10	3	0	0	0	7	9	0	0	0
OTU1166	0	6	1	3	2	1	2	2	1	2	2	7
OTU1167	0	0	1	0	1	5	0	0	18	2	0	2
OTU1168	1	4	2	1	1	3	3	4	6	0	2	2
OTU1169	0	0	1	0	1	0	0	0	2	25	0	0
OTU1170	0	0	0	0	0	6	12	0	3	0	1	7
OTU1171	0	15	0	0	6	0	2	2	1	0	2	1
OTU1172	0	4	0	2	4	0	6	2	6	0	3	2
OTU1173	0	10	1	2	0	1	1	4	3	0	0	7
OTU1174	0	1	1	1	0	16	1	1	0	0	1	7
OTU1175	0	0	0	0	0	0	11	4	4	0	0	10
OTU1176	0	0	0	13	0	0	0	6	4	0	0	6
OTU1177	1	0	1	1	5	7	1	6	3	0	0	4
OTU1178	0	1	1	0	1	1	14	2	6	0	0	3
OTU1179	1	1	2	6	0	2	4	1	12	0	0	0
OTU1180	0	0	7	4	0	1	1	13	2	0	0	1
OTU1181	0	3	0	0	4	3	4	2	8	1	4	0
OTU1182	0	5	0	2	2	1	6	3	4	2	1	3
OTU1183	0	2	0	0	5	1	5	3	7	1	0	5
OTU1184	0	0	4	1	0	0	0	1	2	17	3	1
OTU1185	0	6	0	4	0	1	0	2	3	0	12	1
OTU1186	0	6	0	2	3	0	9	0	6	0	1	2
OTU1187	1	2	1	5	1	6	3	2	6	0	0	2
OTU1188	1	0	1	7	1	2	0	6	5	2	0	4
OTU1189	0	4	1	0	13	0	4	0	0	4	3	0
OTU1190	0	0	0	0	2	3	14	0	5	0	2	3
OTU1191	0	0	5	1	4	6	0	4	8	1	0	0
OTU1192	0	0	0	0	2	7	4	2	2	1	0	10
OTU1193	0	0	8	13	0	0	4	2	0	0	0	1
OTU1194	0	0	7	8	2	0	1	9	1	0	0	0
OTU1195	1	7	0	1	1	6	1	7	0	0	1	3
OTU1196	1	0	1	0	2	0	7	2	13	1	0	1
OTU1197	0	0	4	3	0	0	1	14	5	0	0	1
OTU1198	0	0	8	5	3	2	0	10	0	0	0	0
OTU1199	0	0	0	19	1	1	0	5	0	0	0	2
OTU1200	0	5	0	0	1	0	0	3	3	0	10	6
OTU1201	0	5	1	1	0	8	7	1	0	0	1	4
OTU1202	0	6	0	1	1	1	11	2	3	0	0	3
OTU1203	5	0	3	0	4	0	1	2	8	3	1	1
OTU1204	0	22	0	0	0	0	1	1	4	0	0	0
OTU1205	5	0	6	2	0	0	0	3	10	2	0	0
OTU1206	12	0	1	1	0	0	0	0	0	12	0	2
OTU1207	1	0	6	7	0	0	0	6	7	0	0	1
OTU1208	0	12	0	1	2	2	3	0	0	1	7	0
OTU1209	0	3	2	3	0	3	8	1	6	0	0	2
OTU1210	0	0	3	1	0	2	0	11	0	10	0	1
OTU1211	0	0	15	2	0	1	1	5	0	0	3	0
OTU1212	0	2	2	6	1	2	4	1	1	0	3	5
OTU1213	0	1	0	2	1	2	16	0	3	0	1	1
OTU1214	0	0	10	7	0	0	3	2	4	0	0	1
OTU1215	0	2	0	4	2	3	7	1	5	1	1	1
OTU1216	0	0	6	1	0	1	3	7	7	0	0	2
OTU1217	0	0	1	3	4	0	3	3	4	2	2	5
OTU1218	0	1	0	0	0	13	5	0	6	1	1	0
OTU1219	0	0	5	7	1	4	2	5	1	0	1	1
OTU1220	2	0	1	1	1	3	0	4	7	6	0	2
OTU1221	0	2	7	0	0	0	2	2	12	0	1	1
OTU1222	0	10	0	0	0	3	3	0	0	0	11	0
OTU1223	0	0	0	11	0	2	0	3	7	1	0	3
OTU1224	2	1	2	3	3	1	1	6	5	0	0	3
OTU1225	0	1	1	0	1	0	17	0	6	0	0	1
OTU1226	0	1	1	4	2	4	9	3	2	0	0	1
OTU1227	0	0	0	7	0	5	5	1	4	1	1	3
OTU1228	0	2	1	2	2	2	6	0	10	0	0	2
OTU1229	0	0	6	12	0	2	0	4	3	0	0	0
OTU1230	0	0	12	6	0	0	2	6	1	0	0	0
OTU1231	0	0	0	1	0	8	5	2	4	0	4	3
OTU1232	0	4	0	0	2	0	5	3	3	0	3	7
OTU1233	7	0	1	0	1	2	1	2	3	8	0	2
OTU1234	0	13	1	0	0	2	3	1	1	0	5	1
OTU1235	0	1	0	1	3	3	8	0	4	0	1	6
OTU1236	0	0	10	8	0	0	1	6	2	0	0	0
OTU1237	0	1	0	0	0	3	0	3	2	16	0	2
OTU1238	12	1	4	0	0	0	0	0	2	6	0	2
OTU1239	0	0	2	3	5	0	4	11	2	0	0	0
OTU1240	0	2	2	1	0	1	1	0	3	11	0	6
OTU1241	0	2	0	0	1	3	11	1	8	0	0	1
OTU1242	1	0	5	10	1	1	1	7	0	0	0	1
OTU1243	0	0	6	2	2	1	2	4	3	6	0	1
OTU1244	0	0	4	4	0	0	0	9	10	0	0	0
OTU1245	0	0	0	0	8	11	2	0	0	0	1	5
OTU1246	0	3	0	6	0	2	2	1	7	1	0	5
OTU1247	0	1	1	1	1	3	11	0	6	1	0	2
OTU1248	0	1	1	0	0	3	5	6	7	0	2	2
OTU1249	0	1	1	6	0	2	6	5	5	0	0	1
OTU1250	0	0	8	5	0	0	3	5	5	0	0	1
OTU1251	0	0	0	0	0	0	0	0	0	0	26	0
OTU1252	0	3	0	0	2	3	5	4	1	0	6	2
OTU1253	1	0	3	2	0	2	0	4	6	3	0	5
OTU1254	0	0	0	0	0	5	0	0	4	0	0	17
OTU1255	0	0	0	0	19	0	3	0	2	0	2	0
OTU1256	0	0	0	0	0	2	0	0	3	21	0	0
OTU1257	0	0	0	14	0	0	0	9	0	0	0	3
OTU1258	0	1	0	1	0	0	8	3	2	1	7	3
OTU1259	0	0	0	0	26	0	0	0	0	0	0	0
OTU1260	0	0	6	1	0	0	2	4	12	0	0	1
OTU1261	2	0	3	4	1	4	2	1	5	1	0	3
OTU1262	0	0	3	4	1	0	3	5	6	0	0	4
OTU1263	0	1	0	0	6	2	1	1	2	0	10	3
OTU1264	2	0	0	2	0	7	0	5	7	1	0	2
OTU1265	0	0	4	8	0	0	2	6	6	0	0	0
OTU1266	0	3	0	2	0	2	2	0	7	0	5	5
OTU1267	8	0	3	0	1	1	0	3	5	5	0	0
OTU1268	0	0	10	4	2	0	2	8	0	0	0	0
OTU1269	0	3	0	0	0	3	12	2	5	1	0	0
OTU1270	0	11	0	0	0	0	0	0	0	0	15	0
OTU1271	0	0	0	1	0	13	1	1	3	1	0	6
OTU1272	0	6	0	0	0	0	0	2	3	1	14	0
OTU1273	4	0	6	3	0	0	1	6	2	1	0	3
OTU1274	0	0	5	6	2	0	0	11	1	1	0	0
OTU1275	0	0	0	0	2	22	0	0	0	2	0	0
OTU1276	0	0	0	0	1	2	3	2	16	1	0	1
OTU1277	1	8	0	1	1	2	0	1	6	3	3	0
OTU1278	0	0	3	2	0	2	1	4	7	4	0	3
OTU1279	1	1	0	3	6	3	3	2	0	2	3	2
OTU1280	0	11	0	0	0	0	1	0	2	0	11	0
OTU1281	4	0	2	0	0	1	1	3	1	5	0	8
OTU1282	0	5	0	0	0	2	5	2	0	0	6	5
OTU1283	0	0	2	0	0	6	13	0	0	0	2	2
OTU1284	0	13	0	0	1	4	4	2	0	0	1	0
OTU1285	0	1	0	2	0	4	4	2	8	0	0	4
OTU1286	0	4	1	0	0	0	3	1	5	0	8	3
OTU1287	0	4	0	2	3	0	6	2	5	0	1	2
OTU1288	0	0	0	0	3	2	7	0	11	0	0	2
OTU1289	0	1	0	0	1	4	6	0	7	0	2	4
OTU1290	0	0	0	0	2	13	2	0	5	3	0	0
OTU1291	0	6	0	1	0	6	0	2	0	0	6	4
OTU1292	0	0	0	0	1	0	0	0	4	20	0	0
OTU1293	0	0	0	0	0	0	0	0	0	0	25	0
OTU1294	0	9	0	3	4	2	0	0	0	1	3	3
OTU1295	0	1	2	0	1	1	7	2	7	0	2	2
OTU1296	0	0	9	6	1	1	0	5	3	0	0	0
OTU1297	0	0	0	0	0	1	1	2	12	3	0	6
OTU1298	0	6	0	0	2	1	4	0	7	1	0	4
OTU1299	0	2	0	0	3	0	5	0	13	0	0	2
OTU1300	0	0	2	2	0	3	0	10	1	7	0	0
OTU1301	0	2	1	2	0	3	14	0	3	0	0	0
OTU1302	0	0	2	0	0	0	0	0	0	23	0	0
OTU1303	0	2	0	0	0	7	7	3	1	2	1	2
OTU1304	0	0	0	0	24	0	0	1	0	0	0	0
OTU1305	0	1	0	8	0	0	0	7	4	0	1	3
OTU1306	0	0	0	5	1	7	4	0	2	5	0	0
OTU1307	0	2	4	0	2	0	1	1	3	0	0	11
OTU1308	0	15	0	0	0	2	0	1	0	0	6	0
OTU1309	0	8	1	0	1	2	4	0	2	0	0	6
OTU1310	0	0	0	0	0	5	2	2	0	6	0	9
OTU1311	0	17	0	0	0	2	0	1	0	0	3	1
OTU1312	6	0	2	0	1	2	1	4	1	7	0	0
OTU1313	0	1	7	1	1	0	2	8	1	0	0	3
OTU1314	0	0	0	0	20	0	4	0	0	0	0	0
OTU1315	2	0	4	4	0	2	0	4	0	4	0	4
OTU1316	0	0	1	0	0	19	1	0	0	0	0	3
OTU1317	1	4	0	0	1	13	1	0	0	1	0	3
OTU1318	0	4	0	0	0	6	4	0	3	1	4	2
OTU1319	0	0	8	4	2	0	0	8	2	0	0	0
OTU1320	0	8	1	0	3	1	1	1	0	0	7	2
OTU1321	0	2	0	1	3	7	1	1	0	7	0	2
OTU1322	0	8	0	0	0	0	0	1	9	0	4	2
OTU1323	2	0	1	3	1	2	0	6	1	1	0	7
OTU1324	0	0	0	0	2	3	2	0	10	0	5	2
OTU1325	0	0	1	0	1	0	5	2	0	12	0	3
OTU1326	0	0	0	0	0	24	0	0	0	0	0	0
OTU1327	0	1	3	6	1	1	5	6	1	0	0	0
OTU1328	0	4	1	1	1	2	7	0	6	0	0	2
OTU1329	0	11	0	0	0	0	0	1	0	0	12	0
OTU1330	0	0	0	1	22	0	0	1	0	0	0	0
OTU1331	0	8	1	2	11	1	0	1	0	0	0	0
OTU1332	0	0	4	4	0	1	2	11	2	0	0	0
OTU1333	0	1	7	3	1	0	2	9	1	0	0	0
OTU1334	0	0	3	3	1	0	1	16	0	0	0	0
OTU1335	0	0	12	3	1	2	1	4	0	0	0	1
OTU1336	0	2	0	0	13	1	0	0	5	1	2	0
OTU1337	0	0	1	8	2	6	0	3	3	1	0	0
OTU1338	0	1	0	2	2	0	7	3	3	0	1	5
OTU1339	0	6	0	1	0	0	0	1	0	0	15	1
OTU1340	0	10	0	0	1	0	2	1	0	0	8	2
OTU1341	0	0	10	1	1	0	2	8	1	0	0	1
OTU1342	0	0	4	1	0	1	1	4	12	0	0	1
OTU1343	0	1	0	2	7	5	4	2	0	0	1	2
OTU1344	0	1	0	0	0	3	6	0	0	3	11	0
OTU1345	0	4	0	2	0	5	4	3	0	0	0	6
OTU1346	0	3	0	1	0	2	3	3	5	0	4	2
OTU1347	0	0	9	2	2	0	1	7	2	0	0	0
OTU1348	0	0	0	0	11	0	0	0	0	0	9	3
OTU1349	0	3	1	0	3	7	0	0	2	2	4	1
OTU1350	0	20	0	1	0	0	0	0	0	0	0	2
OTU1351	0	0	0	0	0	0	16	0	7	0	0	0
OTU1352	0	0	1	0	0	0	10	0	4	2	6	0
OTU1353	0	0	7	0	2	0	0	4	6	0	0	4
OTU1354	0	7	0	0	0	4	2	1	3	1	0	5
OTU1355	1	0	8	5	0	0	0	5	3	0	0	1
OTU1356	5	0	1	0	1	1	4	0	2	7	0	2
OTU1357	0	0	6	6	0	1	1	6	3	0	0	0
OTU1358	6	0	3	3	1	0	0	6	2	1	0	1
OTU1359	0	6	0	0	0	0	0	0	0	0	17	0
OTU1360	0	1	9	3	0	3	1	3	0	0	2	1
OTU1361	0	0	0	11	0	0	0	3	1	0	0	8
OTU1362	0	1	1	0	0	0	0	0	1	0	8	12
OTU1363	0	8	0	0	0	0	0	3	0	0	12	0
OTU1364	0	6	0	1	0	1	7	2	0	3	2	1
OTU1365	0	0	0	14	1	0	0	2	0	0	0	6
OTU1366	0	0	0	1	3	2	1	6	5	0	1	4
OTU1367	0	0	2	0	0	4	0	3	5	5	0	4
OTU1368	0	0	0	1	2	2	3	1	4	2	0	8
OTU1369	0	13	0	0	1	1	6	2	0	0	0	0
OTU1370	5	2	0	1	1	3	0	2	3	1	5	0
OTU1371	0	0	7	7	2	1	0	4	2	0	0	0
OTU1372	0	0	0	0	0	2	0	0	0	0	8	13
OTU1373	0	8	0	0	0	0	7	0	4	4	0	0
OTU1374	0	0	0	0	0	1	0	0	18	0	0	4
OTU1375	0	0	0	6	0	3	0	1	0	9	0	4
OTU1376	0	0	1	0	0	10	0	1	0	11	0	0
OTU1377	1	1	0	1	0	2	1	5	5	0	0	7
OTU1378	0	0	2	1	4	1	8	3	4	0	0	0
OTU1379	0	0	0	16	0	1	0	3	0	1	0	2
OTU1380	1	0	3	1	0	3	0	5	5	2	0	3
OTU1381	0	0	7	4	0	2	0	6	4	0	0	0
OTU1382	0	0	9	5	2	1	3	1	2	0	0	0
OTU1383	0	2	1	0	0	0	4	1	10	0	0	4
OTU1384	0	0	0	0	3	2	13	0	2	0	0	2
OTU1385	0	4	0	1	0	2	6	1	0	0	4	4
OTU1386	4	2	1	3	0	0	1	3	3	1	0	4
OTU1387	2	1	0	2	3	6	6	1	0	0	0	1
OTU1388	0	4	0	0	0	14	1	1	0	1	0	1
OTU1389	0	0	0	3	0	4	0	1	7	2	0	5
OTU1390	0	4	1	0	0	0	0	0	0	0	17	0
OTU1391	0	7	0	0	1	3	3	0	3	0	5	0
OTU1392	0	12	0	0	2	0	2	0	0	0	6	0
OTU1393	0	0	2	4	0	0	1	5	8	1	0	1
OTU1394	0	8	0	0	0	2	2	1	2	0	5	2
OTU1395	0	1	1	1	10	9	0	0	0	0	0	0
OTU1396	0	0	6	5	1	0	0	6	3	1	0	0
OTU1397	18	1	1	0	0	0	0	2	0	0	0	0
OTU1398	0	5	0	1	1	3	1	2	4	1	2	2
OTU1399	0	5	1	0	0	3	1	4	1	5	1	1
OTU1400	0	0	2	5	5	0	2	7	1	0	0	0
OTU1401	0	0	0	1	2	4	4	2	4	0	0	5
OTU1402	0	4	0	0	0	0	6	0	0	1	10	1
OTU1403	0	0	0	12	0	1	0	3	0	1	0	5
OTU1404	0	0	0	19	3	0	0	0	0	0	0	0
OTU1405	0	0	1	13	1	3	0	2	1	1	0	0
OTU1406	0	18	0	0	0	0	0	1	0	0	3	0
OTU1407	1	0	1	5	1	3	0	1	2	1	1	6
OTU1408	0	0	0	0	7	2	1	2	2	3	0	5
OTU1409	0	0	0	14	0	5	0	0	0	3	0	0
OTU1410	0	7	1	2	0	0	2	0	0	0	10	0
OTU1411	0	0	0	2	1	3	1	1	3	3	0	8
OTU1412	0	0	0	2	0	1	2	9	0	1	0	7
OTU1413	0	0	0	0	1	3	1	0	5	0	0	12
OTU1414	0	0	10	2	0	0	0	8	2	0	0	0
OTU1415	0	9	0	0	0	5	2	1	0	0	0	5
OTU1416	0	0	0	3	0	0	0	2	13	1	0	3
OTU1417	0	0	3	0	0	0	0	12	7	0	0	0
OTU1418	0	2	1	0	1	2	7	2	6	0	0	1
OTU1419	0	7	0	0	0	11	0	2	0	1	0	1
OTU1420	0	3	0	2	4	4	2	3	0	0	2	1
OTU1421	0	0	4	4	0	0	0	4	6	0	1	2
OTU1422	0	1	0	2	0	1	5	3	2	0	1	6
OTU1423	0	6	0	0	0	1	0	1	0	0	13	0
OTU1424	8	0	1	0	1	0	0	2	0	7	0	2
OTU1425	0	5	1	3	2	2	1	1	0	0	6	0
OTU1426	0	0	2	0	0	1	1	3	13	0	0	1
OTU1427	1	0	1	1	4	1	1	3	2	3	0	4
OTU1428	0	4	1	1	1	2	1	3	0	2	0	6
OTU1429	0	1	1	0	0	8	0	2	0	5	0	4
OTU1430	0	0	0	6	0	1	0	6	0	0	3	5
OTU1431	0	0	3	7	0	0	1	5	5	0	0	0
OTU1432	1	0	2	3	0	0	0	2	9	1	0	3
OTU1433	0	3	0	0	0	0	2	2	0	0	13	1
OTU1434	0	0	0	0	0	0	0	0	0	0	21	0
OTU1435	0	2	1	1	0	0	11	2	0	0	4	0
OTU1436	0	2	1	6	1	0	3	8	0	0	0	0
OTU1437	0	4	0	15	1	0	0	1	0	0	0	0
OTU1438	4	0	0	0	2	0	0	1	3	8	0	3
OTU1439	1	0	0	1	1	1	14	0	0	0	0	3
OTU1440	0	19	0	0	0	2	0	0	0	0	0	0
OTU1441	0	5	0	4	4	1	4	1	0	1	1	0
OTU1442	0	0	4	0	0	3	0	3	7	1	0	3
OTU1443	0	0	0	1	0	4	0	0	3	10	0	3
OTU1444	3	2	0	0	1	6	1	1	2	1	0	4
OTU1445	0	2	4	5	0	0	3	4	0	1	2	0
OTU1446	0	3	0	0	5	3	1	1	3	3	0	2
OTU1447	1	2	2	6	0	0	0	6	1	0	0	3
OTU1448	0	0	0	4	0	6	0	5	0	0	5	1
OTU1449	0	7	0	1	1	1	1	3	0	0	5	2
OTU1450	0	1	2	8	1	1	2	5	0	0	1	0
OTU1451	0	2	0	1	1	2	6	0	0	0	5	4
OTU1452	3	0	4	1	2	1	0	1	2	7	0	0
OTU1453	0	0	2	2	0	1	0	1	4	11	0	0
OTU1454	0	5	0	0	1	1	6	0	5	0	1	2
OTU1455	0	3	0	1	0	4	2	1	3	2	2	3
OTU1456	0	0	0	2	6	2	5	0	3	0	2	1
OTU1457	0	0	7	5	0	0	0	5	2	0	0	1
OTU1458	0	0	0	2	0	0	5	2	8	0	2	1
OTU1459	0	4	0	1	0	1	2	0	0	2	7	3
OTU1460	0	9	0	0	1	0	6	1	0	0	3	0
OTU1461	0	1	0	2	3	1	8	1	0	0	4	0
OTU1462	0	2	0	0	0	0	7	2	8	0	0	1
OTU1463	13	1	1	0	0	0	0	0	2	1	0	2
OTU1464	0	0	5	5	1	0	0	2	6	0	0	1
OTU1465	0	0	0	1	0	0	0	1	3	0	0	15
OTU1466	0	11	0	1	0	0	0	2	0	0	6	0
OTU1467	0	0	0	0	0	0	19	0	1	0	0	0
OTU1468	1	0	2	2	0	4	0	2	5	2	0	2
OTU1469	0	5	1	0	0	0	2	0	4	0	5	3
OTU1470	1	0	0	6	0	1	2	8	0	0	0	2
OTU1471	0	0	5	10	0	0	0	3	2	0	0	0
OTU1472	1	2	0	1	0	1	10	1	2	0	1	1
OTU1473	0	5	0	0	1	1	3	0	7	0	3	0
OTU1474	0	3	0	4	1	0	3	1	5	3	0	0
OTU1475	0	4	1	1	0	2	2	3	4	0	2	1
OTU1476	0	6	0	0	0	1	1	0	2	0	10	0
OTU1477	0	5	1	2	0	0	4	1	2	0	0	5
OTU1478	0	2	0	1	1	1	8	3	2	0	0	2
OTU1479	0	1	0	6	4	0	4	1	3	0	1	0
OTU1480	0	0	6	3	0	0	0	7	1	0	0	3
OTU1481	0	1	0	0	0	2	5	2	8	1	0	1
OTU1482	0	0	2	4	1	3	0	7	2	0	0	1
OTU1483	0	0	2	1	2	7	0	0	3	2	1	2
OTU1484	0	1	1	3	3	0	1	2	6	1	0	2
OTU1485	0	0	2	2	1	1	0	2	4	3	0	5
OTU1486	0	1	0	0	1	1	6	3	2	0	5	1
OTU1487	0	0	0	0	0	0	19	1	0	0	0	0
OTU1488	3	0	0	1	1	2	1	4	3	1	0	4
OTU1489	0	0	6	1	0	0	0	10	3	0	0	0
OTU1490	0	1	1	2	0	1	1	2	11	0	1	0
OTU1491	0	1	7	1	0	0	0	8	2	0	1	0
OTU1492	0	0	0	2	0	0	3	2	6	3	0	4
OTU1493	0	0	0	14	0	0	0	4	0	0	0	2
OTU1494	0	0	4	1	0	6	0	4	3	1	0	1
OTU1495	0	0	0	0	1	2	0	4	10	0	0	3
OTU1496	0	0	1	12	1	3	0	3	0	0	0	0
OTU1497	0	1	0	0	0	1	4	1	0	0	13	0
OTU1498	0	3	0	1	1	1	2	1	8	0	1	1
OTU1499	0	3	0	1	0	0	3	8	3	0	0	1
OTU1500	1	6	0	0	0	0	4	0	0	0	7	1
OTU1501	0	2	0	0	0	2	5	3	3	0	1	3
OTU1502	1	0	2	1	0	4	0	3	2	4	0	2
OTU1503	2	0	2	0	1	5	0	0	2	7	0	0
OTU1504	0	6	0	0	0	0	0	0	0	0	13	0
OTU1505	0	3	0	1	0	2	1	1	3	0	2	6
OTU1506	0	0	0	0	0	0	0	0	16	0	0	3
OTU1507	0	0	7	1	0	1	0	8	2	0	0	0
OTU1508	0	0	10	1	1	0	2	2	3	0	0	0
OTU1509	0	3	0	1	0	1	0	2	0	1	7	4
OTU1510	0	3	1	1	0	2	0	3	6	1	0	2
OTU1511	0	7	0	1	1	1	3	1	0	0	3	2
OTU1512	0	0	0	4	1	1	1	3	9	0	0	0
OTU1513	0	0	3	2	0	2	0	4	8	0	0	0
OTU1514	0	0	10	0	0	0	0	7	2	0	0	0
OTU1515	0	7	2	1	0	0	0	1	5	0	3	0
OTU1516	0	0	0	7	0	2	0	5	0	1	0	4
OTU1517	0	0	0	11	0	1	0	2	0	0	0	5
OTU1518	0	4	1	0	0	3	7	1	3	0	0	0
OTU1519	0	8	0	0	0	0	6	1	1	0	2	1
OTU1520	0	0	0	11	0	0	0	5	0	0	0	3
OTU1521	0	0	2	5	0	0	1	5	5	0	0	1
OTU1522	0	0	0	0	0	1	5	3	9	0	1	0
OTU1523	0	1	0	1	1	15	0	0	0	0	0	1
OTU1524	0	7	0	0	0	0	3	1	5	0	0	3
OTU1525	0	0	2	2	0	0	0	9	6	0	0	0
OTU1526	1	3	0	0	2	3	3	1	5	0	0	1
OTU1527	0	4	0	9	0	0	0	0	0	0	0	6
OTU1528	0	6	0	12	0	0	1	0	0	0	0	0
OTU1529	0	2	1	5	0	4	0	2	1	3	0	1
OTU1530	2	0	2	2	0	1	1	5	1	3	0	2
OTU1531	0	2	0	0	0	0	4	1	0	0	11	1
OTU1532	0	0	3	5	0	0	2	6	3	0	0	0
OTU1533	0	0	0	0	19	0	0	0	0	0	0	0
OTU1534	0	2	0	4	0	0	1	1	0	1	10	0
OTU1535	1	0	0	4	5	1	4	1	3	0	0	0
OTU1536	0	0	0	0	1	8	1	0	0	3	0	6
OTU1537	0	0	0	0	1	3	2	0	10	1	0	1
OTU1538	5	0	0	3	1	1	1	0	2	3	0	2
OTU1539	0	0	3	2	1	1	0	3	5	3	0	0
OTU1540	0	0	1	3	0	0	0	2	4	3	0	5
OTU1541	0	0	0	0	0	0	16	0	2	0	0	0
OTU1542	0	0	0	0	14	0	0	0	2	0	2	0
OTU1543	2	0	2	1	0	3	0	3	2	0	0	5
OTU1544	14	2	0	0	0	0	0	0	0	0	2	0
OTU1545	0	0	7	2	0	1	1	7	0	0	0	0
OTU1546	0	1	0	0	0	0	8	0	0	0	0	9
OTU1547	0	0	0	2	0	0	0	0	14	2	0	0
OTU1548	0	6	2	0	1	0	1	0	1	4	1	2
OTU1549	0	0	6	4	0	0	3	4	0	0	0	1
OTU1550	0	0	4	8	1	0	0	5	0	0	0	0
OTU1551	0	0	6	2	0	2	1	2	2	1	0	2
OTU1552	0	2	0	0	1	3	7	0	0	0	2	3
OTU1553	0	0	0	9	1	1	1	1	4	0	0	1
OTU1554	1	15	0	0	0	0	0	2	0	0	0	0
OTU1555	0	0	0	3	1	1	2	1	5	2	0	3
OTU1556	0	5	0	0	0	0	1	0	0	0	12	0
OTU1557	0	0	5	4	0	0	0	9	0	0	0	0
OTU1558	0	1	2	0	0	0	2	4	7	0	0	2
OTU1559	0	0	0	4	0	4	0	0	7	2	0	1
OTU1560	0	4	0	0	1	3	2	2	2	0	4	0
OTU1561	0	3	0	0	12	0	0	0	2	0	1	0
OTU1562	0	1	0	11	0	1	3	2	0	0	0	0
OTU1563	0	0	0	0	0	11	0	0	0	7	0	0
OTU1564	0	0	5	5	0	1	1	4	2	0	0	0
OTU1565	0	3	0	0	0	0	5	0	1	0	6	3
OTU1566	1	0	0	1	1	2	0	6	2	3	0	2
OTU1567	0	0	0	10	0	0	0	6	0	0	0	2
OTU1568	0	1	0	0	9	0	2	1	4	0	0	1
OTU1569	0	2	0	2	2	2	4	0	4	1	1	0
OTU1570	0	0	0	1	0	1	3	4	3	0	0	6
OTU1571	1	0	0	1	0	2	1	2	9	1	0	1
OTU1572	0	2	0	0	0	3	4	1	2	2	2	2
OTU1573	0	15	0	0	0	0	0	1	0	0	2	0
OTU1574	0	12	0	0	0	0	0	0	0	0	6	0
OTU1575	0	0	7	8	0	2	0	1	0	0	0	0
OTU1576	0	0	1	1	2	1	8	0	3	0	0	1
OTU1577	0	0	0	0	0	0	0	1	2	1	4	9
OTU1578	0	3	0	0	0	1	0	1	0	0	11	1
OTU1579	0	4	0	0	2	0	4	1	4	0	2	0
OTU1580	0	2	0	0	2	4	8	0	0	0	0	1
OTU1581	0	0	3	2	1	1	2	7	0	1	0	0
OTU1582	0	0	0	17	0	0	0	0	0	0	0	0
OTU1583	0	0	6	1	0	0	0	9	1	0	0	0
OTU1584	1	0	0	0	0	6	2	1	2	3	0	2
OTU1585	0	0	1	6	0	2	0	5	3	0	0	0
OTU1586	0	1	0	0	0	0	4	1	11	0	0	0
OTU1587	0	1	0	0	2	1	1	2	9	0	0	1
OTU1588	0	1	1	0	0	3	5	0	6	0	1	0
OTU1589	0	0	4	1	0	1	0	6	5	0	0	0
OTU1590	0	7	0	1	1	1	2	0	1	0	2	2
OTU1591	1	1	0	1	2	5	1	3	0	0	0	3
OTU1592	4	0	3	2	0	0	0	5	2	0	0	1
OTU1593	1	2	1	0	1	2	1	3	2	1	1	2
OTU1594	0	0	0	11	0	0	4	0	2	0	0	0
OTU1595	0	1	0	4	4	2	1	0	0	2	3	0
OTU1596	0	0	0	1	2	3	0	2	2	4	0	3
OTU1597	0	0	4	6	1	0	0	4	2	0	0	0
OTU1598	0	0	8	2	0	1	1	3	2	0	0	0
OTU1599	0	2	1	1	1	3	1	3	4	0	1	0
OTU1600	0	0	13	2	0	0	0	0	2	0	0	0
OTU1601	0	1	0	0	0	4	2	2	7	1	0	0
OTU1602	0	0	5	3	1	0	0	3	5	0	0	0
OTU1603	0	1	0	1	0	1	1	1	4	0	0	8
OTU1604	0	0	1	4	1	3	1	1	3	0	1	2
OTU1605	0	1	3	0	0	1	1	5	0	0	5	1
OTU1606	0	0	1	0	0	3	0	3	3	0	0	7
OTU1607	0	1	0	6	1	1	3	5	0	0	0	0
OTU1608	0	0	0	0	0	0	0	0	0	0	17	0
OTU1609	0	0	2	0	0	0	1	4	5	3	0	2
OTU1610	0	16	0	0	0	0	0	1	0	0	0	0
OTU1611	0	11	0	1	0	0	2	0	0	0	2	1
OTU1612	0	4	0	0	0	0	1	6	4	0	1	1
OTU1613	0	0	0	3	0	4	0	2	2	2	0	4
OTU1614	0	0	0	0	0	0	11	0	3	0	0	3
OTU1615	0	6	0	0	1	5	1	1	2	0	0	1
OTU1616	0	5	0	0	3	1	0	0	0	0	8	0
OTU1617	0	2	0	0	2	0	6	4	1	0	1	1
OTU1618	0	1	0	3	3	1	4	1	1	0	1	2
OTU1619	0	0	4	3	2	0	0	2	0	4	0	2
OTU1620	0	0	9	2	0	0	0	4	2	0	0	0
OTU1621	0	0	4	1	1	0	1	7	3	0	0	0
OTU1622	0	2	0	1	2	2	0	1	0	6	0	3
OTU1623	0	0	0	0	0	9	0	0	0	0	0	7
OTU1624	0	0	1	2	1	0	0	1	9	0	0	2
OTU1625	0	0	0	0	9	0	0	0	0	0	0	7
OTU1626	0	1	1	0	2	0	5	0	6	0	0	1
OTU1627	0	0	4	5	0	0	0	6	1	0	0	0
OTU1628	0	0	2	2	1	0	1	5	4	0	0	1
OTU1629	0	0	0	1	0	1	0	1	4	0	8	1
OTU1630	0	0	0	1	1	0	8	3	3	0	0	0
OTU1631	0	0	0	6	1	0	0	7	2	0	0	0
OTU1632	0	0	9	1	0	0	0	4	2	0	0	0
OTU1633	0	0	5	5	0	0	2	1	1	0	0	2
OTU1634	0	0	6	4	1	0	0	5	0	0	0	0
OTU1635	0	7	0	0	0	0	2	2	2	0	3	0
OTU1636	0	1	0	2	1	0	3	0	9	0	0	0
OTU1637	0	0	0	0	5	11	0	0	0	0	0	0
OTU1638	0	0	2	2	1	0	1	4	4	0	1	1
OTU1639	0	3	0	1	1	1	3	1	3	0	2	1
OTU1640	0	1	0	5	1	0	0	1	2	1	1	4
OTU1641	0	0	2	3	0	1	0	3	5	2	0	0
OTU1642	0	3	0	0	0	13	0	0	0	0	0	0
OTU1643	0	6	0	1	4	0	0	0	1	0	4	0
OTU1644	0	1	0	1	0	1	1	0	9	0	3	0
OTU1645	2	0	3	0	0	2	2	3	1	1	0	2
OTU1646	0	0	0	0	0	1	7	0	2	0	6	0
OTU1647	0	4	1	4	0	0	3	2	0	0	2	0
OTU1648	0	0	2	0	0	0	0	3	9	0	0	2
OTU1649	0	0	0	0	0	0	0	0	3	13	0	0
OTU1650	0	0	0	0	0	0	0	0	1	15	0	0
OTU1651	0	2	0	0	2	1	7	1	1	0	2	0
OTU1652	0	0	0	0	1	0	6	0	0	0	8	1
OTU1653	0	5	0	1	0	0	0	1	2	0	0	7
OTU1654	0	0	0	0	0	3	0	0	5	2	0	6
OTU1655	0	2	0	0	1	6	2	0	2	0	0	3
OTU1656	0	10	0	0	0	0	0	4	0	0	1	1
OTU1657	0	0	7	0	0	0	0	5	3	0	0	1
OTU1658	0	0	1	1	0	0	1	3	9	0	0	1
OTU1659	1	0	4	1	2	1	0	5	0	1	0	1
OTU1660	0	0	0	0	0	1	9	0	3	0	1	2
OTU1661	0	0	0	0	0	0	0	0	0	0	16	0
OTU1662	0	7	0	0	0	0	4	0	3	0	2	0
OTU1663	2	0	3	3	0	1	1	3	2	1	0	0
OTU1664	0	0	0	5	1	0	0	6	4	0	0	0
OTU1665	0	0	8	0	0	0	1	5	2	0	0	0
OTU1666	0	0	4	1	0	1	0	2	7	0	0	1
OTU1667	0	0	1	3	0	0	3	3	4	0	0	2
OTU1668	0	1	0	6	0	0	1	3	3	0	1	1
OTU1669	0	0	4	1	0	0	1	7	3	0	0	0
OTU1670	0	0	4	3	0	0	1	4	4	0	0	0
OTU1671	0	0	0	2	1	2	2	2	0	0	0	7
OTU1672	2	1	1	2	0	0	2	1	4	3	0	0
OTU1673	0	0	5	5	1	0	0	4	1	0	0	0
OTU1674	0	0	1	1	1	1	0	1	9	1	0	1
OTU1675	2	1	0	2	0	1	2	1	6	1	0	0
OTU1676	0	1	0	1	1	1	1	3	6	1	0	0
OTU1677	0	0	0	8	0	0	0	3	2	0	0	2
OTU1678	0	1	0	0	0	3	1	0	8	0	0	2
OTU1679	0	4	0	0	0	1	2	0	2	0	0	6
OTU1680	0	12	0	0	0	0	3	0	0	0	0	0
OTU1681	0	2	0	0	0	3	4	1	0	1	0	4
OTU1682	0	0	1	0	1	0	10	1	0	0	2	0
OTU1683	0	2	0	0	0	0	2	1	5	3	1	1
OTU1684	0	2	0	1	0	1	3	1	2	0	5	0
OTU1685	0	1	0	1	2	1	2	0	1	0	2	5
OTU1686	0	0	0	4	0	1	0	0	7	2	0	1
OTU1687	0	7	0	0	0	0	0	0	0	8	0	0
OTU1688	0	0	0	1	0	3	1	0	5	1	0	4
OTU1689	0	4	0	0	0	2	1	2	0	1	4	1
OTU1690	0	0	0	0	0	3	7	1	3	0	0	1
OTU1691	0	0	0	0	0	0	0	0	6	8	0	1
OTU1692	0	0	0	0	0	0	1	0	0	0	12	2
OTU1693	5	0	0	0	1	0	0	0	0	0	9	0
OTU1694	0	0	5	2	0	0	1	5	2	0	0	0
OTU1695	0	1	0	1	1	2	3	1	3	0	3	0
OTU1696	0	0	3	3	0	0	2	3	4	0	0	0
OTU1697	0	2	0	2	0	3	1	5	0	0	1	1
OTU1698	0	0	0	3	1	0	1	5	5	0	0	0
OTU1699	1	4	1	2	3	2	2	0	0	0	0	0
OTU1700	0	0	0	0	0	15	0	0	0	0	0	0
OTU1701	0	3	0	0	0	8	0	1	1	0	1	1
OTU1702	0	8	0	0	0	0	0	1	0	0	6	0
OTU1703	0	0	0	0	0	0	0	0	0	0	15	0
OTU1704	0	1	0	1	1	1	3	0	5	1	1	1
OTU1705	0	0	0	11	0	0	0	1	0	0	0	3
OTU1706	0	1	0	10	0	0	0	2	0	0	0	2
OTU1707	0	0	0	0	0	15	0	0	0	0	0	0
OTU1708	0	2	0	0	0	7	1	0	0	0	1	4
OTU1709	0	1	0	0	1	11	0	1	0	0	1	0
OTU1710	0	0	0	0	0	0	3	0	0	12	0	0
OTU1711	0	0	5	4	0	0	0	4	2	0	0	0
OTU1712	0	0	0	0	2	3	0	1	8	0	0	1
OTU1713	0	1	4	1	0	1	1	0	5	0	0	2
OTU1714	0	1	0	1	0	0	1	4	6	2	0	0
OTU1715	0	0	5	6	1	1	0	1	0	0	1	0
OTU1716	0	0	1	1	0	0	5	0	0	0	1	7
OTU1717	0	2	0	2	2	3	2	1	0	0	2	1
OTU1718	0	13	0	0	0	0	1	0	0	0	1	0
OTU1719	0	1	0	0	0	0	14	0	0	0	0	0
OTU1720	0	0	1	0	0	0	3	1	0	9	0	1
OTU1721	0	2	0	0	0	9	3	0	0	0	0	1
OTU1722	0	3	0	0	3	2	1	0	0	3	2	1
OTU1723	0	0	7	2	0	0	1	5	0	0	0	0
OTU1724	0	3	1	2	0	0	0	0	2	0	0	7
OTU1725	0	0	4	3	0	0	0	4	3	0	0	1
OTU1726	0	0	0	0	0	6	3	0	2	0	2	2
OTU1727	1	0	0	2	0	1	1	4	6	0	0	0
OTU1728	0	1	0	1	5	0	1	1	0	0	1	5
OTU1729	0	0	0	5	0	0	3	4	0	0	0	3
OTU1730	0	0	1	2	0	0	1	4	7	0	0	0
OTU1731	0	0	0	0	0	1	0	3	4	5	0	2
OTU1732	0	8	0	1	2	1	0	1	1	0	1	0
OTU1733	0	0	0	1	0	9	3	0	0	0	0	2
OTU1734	0	0	3	0	0	1	0	2	8	0	0	1
OTU1735	0	9	0	0	0	0	1	0	0	0	5	0
OTU1736	0	0	0	0	2	0	4	1	5	2	0	1
OTU1737	0	0	1	3	0	0	0	10	0	0	0	1
OTU1738	0	0	0	0	0	0	0	0	0	0	15	0
OTU1739	0	0	0	0	0	0	0	0	0	0	15	0
OTU1740	0	0	2	1	0	0	0	1	8	0	0	2
OTU1741	0	0	1	7	0	0	0	3	0	0	0	3
OTU1742	0	0	5	2	0	0	1	3	3	0	0	0
OTU1743	0	13	1	0	0	0	0	0	0	0	0	0
OTU1744	4	0	0	1	0	0	0	2	6	0	0	1
OTU1745	0	0	0	0	0	2	0	0	9	1	0	2
OTU1746	0	0	0	1	4	0	5	0	0	0	0	4
OTU1747	0	0	0	1	0	0	0	1	9	1	0	2
OTU1748	0	0	0	1	0	9	0	0	0	2	0	2
OTU1749	0	1	0	4	2	0	0	1	2	0	0	4
OTU1750	1	0	0	0	0	2	3	1	6	0	0	1
OTU1751	0	3	1	0	0	0	1	5	3	0	0	1
OTU1752	0	2	0	0	0	0	0	0	8	0	2	2
OTU1753	0	4	0	0	0	4	6	0	0	0	0	0
OTU1754	0	0	1	0	1	2	4	1	3	0	1	1
OTU1755	1	13	0	0	0	0	0	0	0	0	0	0
OTU1756	2	0	2	0	1	2	0	1	2	4	0	0
OTU1757	1	1	0	1	1	3	3	1	2	0	1	0
OTU1758	0	0	5	6	0	0	0	2	0	0	0	1
OTU1759	0	0	0	0	0	2	7	1	3	0	0	1
OTU1760	0	0	4	3	1	0	0	5	1	0	0	0
OTU1761	0	3	0	0	1	1	5	0	3	0	0	1
OTU1762	0	0	2	0	0	0	0	0	12	0	0	0
OTU1763	0	0	0	0	0	0	0	1	0	0	13	0
OTU1764	1	3	0	2	0	1	1	1	0	1	4	0
OTU1765	0	7	0	2	1	0	1	0	2	0	1	0
OTU1766	0	1	0	0	0	10	0	0	0	1	0	2
OTU1767	1	2	0	3	1	3	1	0	0	0	1	2
OTU1768	0	4	1	1	1	0	5	1	0	0	1	0
OTU1769	0	0	3	0	0	0	1	1	9	0	0	0
OTU1770	0	0	1	1	1	0	1	5	5	0	0	0
OTU1771	1	0	4	2	1	0	0	0	5	0	0	1
OTU1772	0	5	0	1	0	1	0	7	0	0	0	0
OTU1773	0	0	0	10	0	0	0	4	0	0	0	0
OTU1774	0	1	0	3	1	3	0	2	3	0	0	1
OTU1775	0	0	0	10	0	0	1	0	0	1	0	2
OTU1776	0	1	3	2	2	0	1	2	0	0	2	1
OTU1777	0	0	0	1	0	0	2	4	5	0	0	2
OTU1778	0	5	0	0	0	3	4	0	0	0	1	1
OTU1779	0	0	1	1	1	0	8	0	3	0	0	0
OTU1780	1	0	3	1	2	0	0	2	2	2	0	1
OTU1781	0	0	1	1	0	3	3	1	2	0	1	2
OTU1782	1	1	1	0	0	2	2	3	2	0	1	1
OTU1783	0	4	0	0	0	2	2	1	0	0	5	0
OTU1784	0	0	1	7	1	0	1	4	0	0	0	0
OTU1785	0	0	0	2	1	3	2	0	1	1	0	4
OTU1786	0	0	3	0	0	6	0	4	0	0	0	1
OTU1787	0	0	0	0	0	0	2	0	10	0	1	1
OTU1788	2	1	3	2	0	0	0	2	3	0	0	1
OTU1789	0	1	0	1	2	3	2	2	0	0	2	1
OTU1790	0	8	0	4	0	0	0	1	0	0	0	1
OTU1791	0	0	0	1	3	1	2	3	2	0	0	2
OTU1792	0	0	2	0	1	2	0	4	0	1	2	2
OTU1793	0	0	0	6	0	0	0	2	0	0	0	6
OTU1794	0	0	0	0	0	1	1	1	3	0	0	8
OTU1795	13	0	0	0	0	0	0	0	0	0	0	1
OTU1796	0	0	2	1	0	0	0	1	0	0	0	10
OTU1797	0	5	0	0	0	0	0	2	0	0	7	0
OTU1798	0	0	5	1	0	0	0	3	5	0	0	0
OTU1799	0	0	0	1	0	0	0	1	6	4	0	2
OTU1800	0	6	0	3	0	0	0	2	1	0	1	1
OTU1801	0	0	3	1	0	0	0	3	6	0	0	1
OTU1802	0	0	2	4	0	0	0	2	4	1	0	1
OTU1803	0	3	0	0	1	0	7	0	0	0	2	1
OTU1804	0	0	2	0	1	2	0	3	0	1	1	3
OTU1805	0	6	1	0	0	2	1	1	0	0	2	0
OTU1806	0	0	3	8	0	1	0	1	0	0	0	0
OTU1807	0	0	3	4	0	0	1	2	3	0	0	0
OTU1808	0	0	0	0	0	4	0	3	2	1	0	3
OTU1809	0	2	0	0	2	2	4	1	2	0	0	0
OTU1810	0	7	0	0	0	0	5	0	0	0	0	1
OTU1811	0	5	0	0	0	0	0	0	0	0	8	0
OTU1812	0	0	0	0	3	2	0	2	0	1	0	5
OTU1813	0	13	0	0	0	0	0	0	0	0	0	0
OTU1814	0	1	0	2	0	0	0	3	2	3	0	2
OTU1815	0	0	0	0	0	0	0	0	0	0	13	0
OTU1816	0	0	0	11	1	1	0	0	0	0	0	0
OTU1817	0	0	2	0	0	0	0	0	7	2	0	2
OTU1818	0	0	0	2	1	0	1	0	8	0	0	1
OTU1819	0	1	2	4	0	0	1	0	4	0	0	1
OTU1820	0	0	0	5	0	0	0	2	0	0	0	6
OTU1821	0	0	0	2	0	0	0	0	0	0	11	0
OTU1822	0	1	0	0	0	11	0	1	0	0	0	0
OTU1823	0	2	0	1	0	2	0	3	3	0	0	2
OTU1824	0	0	0	4	0	0	0	7	0	0	0	2
OTU1825	0	0	0	0	2	2	1	2	0	0	1	5
OTU1826	0	0	0	0	2	1	4	1	3	0	1	1
OTU1827	0	0	0	1	0	0	0	0	1	0	0	11
OTU1828	1	8	0	0	0	0	0	0	3	0	0	1
OTU1829	0	0	4	1	0	0	1	4	3	0	0	0
OTU1830	0	0	0	0	0	1	1	0	10	0	0	1
OTU1831	0	0	0	0	0	1	0	3	4	2	0	3
OTU1832	1	0	1	1	1	2	0	1	0	2	0	4
OTU1833	0	0	3	1	0	0	1	4	4	0	0	0
OTU1834	0	0	0	0	0	0	1	0	0	0	12	0
OTU1835	0	0	1	1	0	0	1	3	7	0	0	0
OTU1836	0	0	0	0	0	13	0	0	0	0	0	0
OTU1837	0	0	0	0	1	0	5	1	3	1	0	2
OTU1838	0	1	0	0	1	0	0	0	4	3	2	2
OTU1839	0	0	3	1	0	1	1	7	0	0	0	0
OTU1840	0	0	2	0	0	1	0	9	0	0	0	1
OTU1841	0	0	2	4	0	0	2	5	0	0	0	0
OTU1842	4	0	2	0	0	1	1	3	1	0	0	1
OTU1843	1	6	0	0	0	0	1	1	0	0	4	0
OTU1844	2	0	0	0	2	7	1	1	0	0	0	0
OTU1845	0	0	0	5	1	2	1	3	0	0	0	1
OTU1846	0	0	4	3	0	0	1	3	2	0	0	0
OTU1847	0	0	0	1	1	1	4	1	3	0	2	0
OTU1848	0	5	0	0	0	1	6	0	1	0	0	0
OTU1849	0	0	0	2	0	1	3	2	0	0	5	0
OTU1850	8	0	1	0	0	1	0	1	0	2	0	0
OTU1851	0	0	3	0	1	0	0	3	6	0	0	0
OTU1852	0	0	0	4	0	1	1	0	3	2	0	2
OTU1853	0	0	3	3	0	0	2	2	2	0	0	1
OTU1854	0	0	1	0	0	5	3	1	0	1	0	2
OTU1855	0	0	2	0	0	0	1	2	7	0	0	1
OTU1856	0	0	3	1	0	0	1	7	0	0	0	1
OTU1857	0	0	1	1	0	0	0	10	0	0	0	1
OTU1858	0	0	0	0	0	0	3	1	1	0	6	2
OTU1859	0	0	0	4	0	1	0	2	3	0	0	3
OTU1860	0	1	4	3	0	0	0	2	2	0	0	1
OTU1861	1	9	0	0	0	0	0	1	0	0	2	0
OTU1862	2	0	0	1	2	0	0	0	2	4	0	2
OTU1863	0	0	2	1	0	0	0	3	5	0	0	2
OTU1864	1	0	1	0	1	1	0	0	7	2	0	0
OTU1865	0	0	0	0	0	0	1	4	5	1	0	2
OTU1866	5	0	0	0	3	0	1	2	2	0	0	0
OTU1867	0	0	0	0	0	0	0	0	0	0	0	13
OTU1868	0	0	0	2	0	1	0	3	4	0	0	3
OTU1869	0	0	0	3	0	0	0	0	2	3	1	4
OTU1870	0	0	1	1	0	1	1	2	6	0	0	1
OTU1871	0	0	1	2	1	0	0	2	5	1	0	1
OTU1872	0	0	0	1	0	5	0	0	0	5	0	2
OTU1873	0	1	1	0	0	4	2	1	2	1	1	0
OTU1874	0	0	0	1	0	3	0	0	2	6	0	1
OTU1875	0	2	0	1	0	3	2	1	3	0	0	1
OTU1876	0	0	1	1	0	1	1	5	3	0	0	0
OTU1877	2	0	5	3	0	1	1	0	0	0	0	0
OTU1878	0	0	1	1	0	0	1	1	6	0	0	2
OTU1879	0	0	0	3	0	5	0	3	0	0	0	1
OTU1880	0	0	3	1	0	0	0	2	5	0	0	1
OTU1881	0	0	0	3	0	2	0	1	3	2	0	1
OTU1882	0	0	1	0	1	2	0	2	6	0	0	0
OTU1883	0	1	0	0	0	2	1	2	1	0	0	5
OTU1884	0	0	0	0	0	0	0	6	0	0	6	0
OTU1885	0	0	0	0	0	0	6	0	4	1	0	1
OTU1886	0	0	0	0	0	7	3	1	1	0	0	0
OTU1887	0	4	0	0	1	0	1	0	4	0	2	0
OTU1888	0	0	1	0	2	0	0	3	3	1	0	2
OTU1889	0	2	0	2	0	1	1	0	1	0	1	4
OTU1890	0	0	1	1	0	0	1	6	3	0	0	0
OTU1891	0	3	0	3	0	0	2	3	0	0	0	1
OTU1892	0	3	0	0	0	0	0	0	0	0	9	0
OTU1893	0	0	0	4	0	1	0	4	3	0	0	0
OTU1894	0	0	0	0	1	2	0	1	5	2	0	1
OTU1895	0	2	2	1	2	1	0	4	0	0	0	0
OTU1896	0	0	0	1	1	1	5	1	2	0	1	0
OTU1897	0	0	0	8	1	1	0	2	0	0	0	0
OTU1898	0	1	0	1	1	0	2	2	4	0	0	1
OTU1899	1	0	1	3	1	0	1	0	2	0	3	0
OTU1900	1	0	0	1	1	2	2	2	2	0	0	1
OTU1901	0	2	0	0	0	2	2	0	3	0	0	3
OTU1902	1	2	0	0	0	0	5	0	1	0	3	0
OTU1903	7	0	0	0	0	0	0	0	0	0	0	5
OTU1904	0	3	0	0	0	0	7	0	2	0	0	0
OTU1905	0	0	0	0	12	0	0	0	0	0	0	0
OTU1906	0	0	2	1	1	1	1	2	3	0	0	1
OTU1907	0	0	0	0	0	0	0	0	0	12	0	0
OTU1908	0	0	4	2	0	0	0	1	2	0	0	3
OTU1909	7	1	0	4	0	0	0	0	0	0	0	0
OTU1910	0	1	1	2	0	0	2	1	5	0	0	0
OTU1911	0	0	0	1	11	0	0	0	0	0	0	0
OTU1912	0	0	0	6	0	0	0	2	1	0	0	3
OTU1913	0	4	0	0	0	2	2	0	0	0	4	0
OTU1914	0	0	3	0	0	0	0	6	3	0	0	0
OTU1915	0	0	0	1	0	0	1	1	0	0	1	8
OTU1916	0	0	0	0	0	6	0	0	0	6	0	0
OTU1917	1	0	0	0	0	1	0	1	2	1	0	6
OTU1918	1	0	0	0	0	2	2	0	6	1	0	0
OTU1919	0	0	0	0	1	2	8	0	1	0	0	0
OTU1920	0	1	0	0	0	0	5	0	2	0	4	0
OTU1921	0	1	0	1	0	2	5	2	0	0	1	0
OTU1922	0	0	0	0	0	0	1	0	0	0	11	0
OTU1923	1	1	1	0	0	0	3	2	4	0	0	0
OTU1924	0	8	0	0	0	0	0	0	0	0	3	1
OTU1925	0	0	5	3	0	0	0	3	1	0	0	0
OTU1926	0	0	0	1	0	0	1	5	3	0	0	2
OTU1927	0	9	0	0	0	0	0	1	0	0	2	0
OTU1928	0	0	0	0	0	0	0	3	8	0	0	1
OTU1929	0	1	0	0	1	3	2	0	2	0	1	2
OTU1930	0	0	0	12	0	0	0	0	0	0	0	0
OTU1931	0	0	5	3	0	0	0	1	2	0	0	1
OTU1932	0	0	0	0	0	0	2	0	6	0	2	2
OTU1933	0	0	0	0	0	2	1	3	4	1	0	1
OTU1934	0	0	0	0	0	2	0	3	5	1	0	1
OTU1935	0	1	1	0	0	9	0	0	0	0	1	0
OTU1936	0	0	0	0	12	0	0	0	0	0	0	0
OTU1937	0	0	0	0	0	2	0	0	3	0	0	7
OTU1938	0	0	1	2	0	0	0	0	9	0	0	0
OTU1939	0	0	0	1	0	0	1	0	9	1	0	0
OTU1940	0	0	0	7	0	2	0	0	0	2	0	1
OTU1941	9	0	0	1	0	0	2	0	0	0	0	0
OTU1942	0	0	1	5	1	1	0	4	0	0	0	0
OTU1943	0	0	0	0	0	0	0	0	0	0	12	0
OTU1944	2	0	0	0	1	3	1	2	0	1	0	1
OTU1945	0	0	0	0	0	0	0	0	3	0	0	8
OTU1946	0	0	0	0	0	0	1	1	8	0	0	1
OTU1947	0	0	4	1	2	0	0	2	2	0	0	0
OTU1948	1	0	3	1	0	2	0	2	0	0	0	2
OTU1949	0	0	1	3	1	1	2	3	0	0	0	0
OTU1950	0	7	0	1	0	1	1	0	0	0	0	1
OTU1951	0	0	0	2	1	2	2	0	1	0	0	3
OTU1952	0	0	0	0	1	0	0	10	0	0	0	0
OTU1953	0	0	5	1	1	0	0	4	0	0	0	0
OTU1954	0	0	0	2	7	0	0	0	0	0	2	0
OTU1955	0	1	0	2	0	0	5	2	1	0	0	0
OTU1956	0	0	0	1	0	1	0	4	0	3	0	2
OTU1957	0	3	0	0	1	0	2	1	0	0	3	1
OTU1958	0	0	0	0	8	0	0	1	2	0	0	0
OTU1959	0	0	0	0	8	3	0	0	0	0	0	0
OTU1960	3	0	1	2	0	0	0	0	3	2	0	0
OTU1961	0	0	0	0	1	4	0	1	0	0	0	5
OTU1962	0	0	0	7	0	1	0	1	0	0	0	2
OTU1963	0	1	2	3	0	0	1	3	1	0	0	0
OTU1964	0	0	4	2	0	0	0	4	0	0	0	1
OTU1965	0	0	0	4	1	0	1	0	5	0	0	0
OTU1966	0	1	0	0	3	2	2	0	1	0	0	2
OTU1967	0	0	0	0	0	2	0	0	2	2	0	5
OTU1968	1	10	0	0	0	0	0	0	0	0	0	0
OTU1969	0	0	0	0	0	0	0	0	10	1	0	0
OTU1970	0	1	1	0	0	0	2	0	7	0	0	0
OTU1971	0	1	0	0	0	0	6	0	4	0	0	0
OTU1972	0	0	1	0	0	1	0	5	4	0	0	0
OTU1973	0	2	0	0	1	1	3	2	2	0	0	0
OTU1974	0	1	0	4	0	1	2	0	2	0	1	0
OTU1975	0	0	0	0	0	0	0	0	2	0	0	9
OTU1976	0	0	0	1	1	2	7	0	0	0	0	0
OTU1977	0	0	1	0	1	2	0	1	0	5	0	1
OTU1978	0	0	0	0	1	8	0	1	0	1	0	0
OTU1979	0	5	0	2	0	1	0	0	0	0	1	2
OTU1980	5	0	0	0	1	0	0	0	2	1	0	2
OTU1981	0	8	1	1	0	0	0	1	0	0	0	0
OTU1982	0	0	0	0	0	1	0	0	3	2	0	5
OTU1983	0	1	0	0	3	0	4	0	2	0	1	0
OTU1984	0	0	3	1	1	1	0	1	4	0	0	0
OTU1985	0	1	0	0	0	0	8	0	2	0	0	0
OTU1986	0	0	0	0	0	0	5	0	6	0	0	0
OTU1987	0	2	0	2	0	0	2	0	3	0	1	1
OTU1988	0	0	0	1	0	2	0	0	7	1	0	0
OTU1989	0	0	2	0	0	0	0	3	4	1	0	1
OTU1990	0	0	2	0	0	0	0	2	3	2	0	2
OTU1991	0	1	0	0	1	0	2	1	5	0	0	1
OTU1992	0	1	0	0	0	0	3	1	5	0	0	1
OTU1993	0	0	0	0	0	0	0	1	8	1	0	1
OTU1994	0	0	0	0	1	10	0	0	0	0	0	0
OTU1995	0	0	4	1	0	0	1	1	2	0	0	2
OTU1996	0	0	3	0	1	4	0	0	3	0	0	0
OTU1997	0	0	2	0	1	0	0	0	5	1	0	2
OTU1998	5	0	0	0	0	1	0	0	0	5	0	0
OTU1999	0	0	0	0	0	1	1	0	6	3	0	0
[truncated: 2,046 more rows]
